# Supplementary material for: 1-Benzyl-2-(4-chloro­phen­yl)-4,5-di­phenyl-1H-imidazole
Source: Acta Crystallogr Sect E Struct Rep Online. 2008 Jun 7;64(Pt 7):o1233. doi: 10.1107/S1600536808016802 (PMC2961831; doi:10.1107/S1600536808016802)
Supplement: Supplementary file 1 [file e-64-o1233-sup1.cif]

##############################################################################
###                                                                        ###
###        Electronic paper (Acta Crystallographica Section E)             ###
###                                                                        ###
##############################################################################
#                                                                            #
# This CIF contains the data in a paper accepted for publication in Acta     #
# Crystallographica Section E. It conforms to the requirements of Notes      #
# for Authors for Section E, and has been peer reviewed under the auspices   #
# of the IUCr Commission on Journals.                                        #
#                                                                            #
# Full details of the Crystallographic Information File format               #
# are given in the paper "The Crystallographic Information File (CIF):       #
# a New Standard Archive File for Crystallography" by S. R. Hall, F. H.      #
# Allen and I. D. Brown [Acta Cryst. (1991), A47, 655-685].                  #
#                                                                            #
# The current version of the core CIF dictionary is obtainable from          #
# ftp://ftp.iucr.org/pub/cif_core.dic. The current version number is 2.4.    #
#                                                                            #
# Software is freely available for graphical display of the structure(s) in  #
# this CIF.  For information consult the CIF home page http://www.iucr.org/  #
# cif/home.html                                                              #
#                                                                            #
# This file may be used for bona fide research purposes within the           #
# scientific community so long as proper attribution is given to the journal # 
# article from which it was obtained.                                        #
#                                                                            #
##############################################################################
                                             
data_I
_audit_creation_method     SHELXL-97
_chemical_name_systematic
;
;
_chemical_name_common     ?
_chemical_formula_moiety     'C28 H21 Cl N2'
_chemical_formula_sum     'C28 H21 Cl N2'
_chemical_formula_weight     420.92
_chemical_melting_point     ?
_symmetry_cell_setting     'triclinic'
_symmetry_space_group_name_H-M     'P -1'
_symmetry_space_group_name_Hall     '-P 1'
loop_
    _symmetry_equiv_pos_as_xyz
    'x, y, z'
    '-x, -y, -z'
_cell_length_a     7.4880(11)
_cell_length_b     9.2711(16)
_cell_length_c     16.049(3)
_cell_angle_alpha     87.169(13)
_cell_angle_beta     76.704(12)
_cell_angle_gamma     87.842(13)
_cell_volume     1082.6(3)
_cell_formula_units_Z     2
_cell_measurement_reflns_used     6987
_cell_measurement_theta_min     1.15
_cell_measurement_theta_max     29.77
_cell_measurement_temperature     290(2)
_exptl_crystal_description     'Block'
_exptl_crystal_colour     'colorless'
_exptl_crystal_size_max     0.3
_exptl_crystal_size_mid     0.2
_exptl_crystal_size_min     0.2
_exptl_crystal_density_diffrn     1.291
_exptl_crystal_density_meas     ?
_exptl_crystal_density_method     'not measured'
_exptl_crystal_F_000     440
_exptl_absorpt_coefficient_mu     0.194
_exptl_absorpt_correction_type     'none'
_exptl_absorpt_correction_T_min     ?
_exptl_absorpt_correction_T_max     ?
_exptl_special_details
;
;
_diffrn_ambient_temperature     290(2)
_diffrn_radiation_type     MoK\a
_diffrn_radiation_wavelength     0.71073
_diffrn_radiation_source     'fine-focus sealed tube'
_diffrn_radiation_monochromator     graphite
_diffrn_measurement_device_type     'STOE IPDS-II'
_diffrn_measurement_method     'Area detector - phi oscillation'
_diffrn_detector_area_resol_mean     ?
_diffrn_reflns_number     8769
_diffrn_reflns_av_R_equivalents     0.0342
_diffrn_reflns_av_sigmaI/netI     0.0492
_diffrn_reflns_theta_min     2.20
_diffrn_reflns_theta_max     26.00
_diffrn_reflns_theta_full     26.00
_diffrn_measured_fraction_theta_max     0.996
_diffrn_measured_fraction_theta_full     0.996
_diffrn_reflns_limit_h_min     -9
_diffrn_reflns_limit_h_max     9
_diffrn_reflns_limit_k_min     -11
_diffrn_reflns_limit_k_max     10
_diffrn_reflns_limit_l_min     -19
_diffrn_reflns_limit_l_max     19
_diffrn_standards_number     0
_diffrn_standards_interval_count     .
_diffrn_standards_interval_time     .
_diffrn_standards_decay_%     .
_refine_special_details
;
Refinement of <i>F</i>^2^ against ALL reflections. The weighted <i>R</i>-factor
<i>wR</i> and goodness of fit <i>S</i> are based on <i>F</i>^2^, conventional
<i>R</i>-factors <i>R</i> are based on <i>F</i>, with <i>F</i> set to zero for
negative <i>F</i>^2^. The threshold expression of <i>F</i>^2^ >
\s(<i>F</i>^2^) is used only for calculating <i>R</i>-factors(gt) <i>etc</i>.
and is not relevant to the choice of reflections for refinement.
<i>R</i>-factors based on <i>F</i>^2^ are statistically about twice as large
as those based on <i>F</i>, and <i>R</i>- factors based on ALL data will be
even larger.
;
_reflns_number_total     4246
_reflns_number_gt     2814
_reflns_threshold_expression     I>2\s(I)
_refine_ls_structure_factor_coef     Fsqd
_refine_ls_matrix_type     full
_refine_ls_R_factor_all     0.0773
_refine_ls_R_factor_gt     0.0411
_refine_ls_wR_factor_gt     0.0817
_refine_ls_wR_factor_ref     0.0903
_refine_ls_goodness_of_fit_ref     0.938
_refine_ls_restrained_S_all     0.938
_refine_ls_number_reflns     4246
_refine_ls_number_parameters     288
_refine_ls_number_restraints     0
_refine_ls_hydrogen_treatment     mixed
_refine_ls_weighting_scheme     calc
_refine_ls_weighting_details
                 'calc w=1/[\s^2^(Fo^2^)+(0.0457P)^2^] where P=(Fo^2^+2Fc^2^)/3'
_atom_sites_solution_hydrogens     geom
_atom_sites_solution_primary     direct
_atom_sites_solution_secondary     difmap
_refine_ls_shift/su_max     0.000
_refine_ls_shift/su_mean     0.000
_refine_diff_density_max     0.130
_refine_diff_density_min     -0.201
_refine_ls_extinction_method     none
_refine_ls_extinction_coef     ?
loop_
    _atom_type_symbol
    _atom_type_description
    _atom_type_scat_dispersion_real
    _atom_type_scat_dispersion_imag
    _atom_type_scat_source
    'C' 'C' 0.0033 0.0016
                         'International Tables Vol C Tables 4.2.6.8 and 6.1.1.4'
    'H' 'H' 0.0000 0.0000
                         'International Tables Vol C Tables 4.2.6.8 and 6.1.1.4'
    'Cl' 'Cl' 0.1484 0.1585
                         'International Tables Vol C Tables 4.2.6.8 and 6.1.1.4'
    'N' 'N' 0.0061 0.0033
                         'International Tables Vol C Tables 4.2.6.8 and 6.1.1.4'
_computing_data_collection     'X-Area Software (Stoe & Cie, 1997)'
_computing_cell_refinement     'X-Area Software (Stoe & Cie, 1997)'
_computing_data_reduction     'X-Area Software (Stoe & Cie, 1997)'
_computing_structure_solution     'SHELXS97 (Sheldrick, 2008)'
_computing_structure_refinement     'SHELXL97 (Sheldrick, 2008)'
_computing_molecular_graphics     'DIAMOND (Brandenburg, 2001)'
_computing_publication_material     'SHELXL97 (Sheldrick, 2008)'
loop_
    _atom_site_type_symbol
    _atom_site_label
    _atom_site_fract_x
    _atom_site_fract_y
    _atom_site_fract_z
    _atom_site_U_iso_or_equiv
    _atom_site_adp_type
    _atom_site_calc_flag
    _atom_site_refinement_flags
    _atom_site_occupancy
    _atom_site_disorder_assembly
    _atom_site_disorder_group
    Cl Cl1 0.17061(7) 0.52946(7) 0.32233(4) 0.0741(2) Uani d . 1 . .
    N N1 0.60096(17) 0.82368(15) 0.59681(9) 0.0412(3) Uani d . 1 . .
    N N2 0.36337(17) 0.74456(15) 0.69583(8) 0.0403(3) Uani d . 1 . .
    C C1 0.2919(2) 0.56492(19) 0.54889(12) 0.0456(4) Uani d . 1 . .
    H H1 0.2804 0.5096 0.5997 0.055 Uiso calc R 1 . .
    C C2 0.4446(2) 0.75675(17) 0.61039(10) 0.0393(4) Uani d . 1 . .
    C C3 0.9378(2) 0.9430(2) 0.61528(12) 0.0476(4) Uani d . 1 . .
    H H3 0.9370 0.8959 0.5656 0.057 Uiso calc R 1 . .
    C C4 0.7878(2) 0.93196(18) 0.68467(11) 0.0413(4) Uani d . 1 . .
    C C5 0.4409(2) 0.80553(19) 0.83352(11) 0.0419(4) Uani d . 1 . .
    C C6 0.2487(2) 0.5939(2) 0.40748(12) 0.0492(5) Uani d . 1 . .
    C C7 0.2308(2) 0.5117(2) 0.48201(12) 0.0491(4) Uani d . 1 . .
    H H7 0.1784 0.4213 0.4874 0.059 Uiso calc R 1 . .
    C C8 0.6244(2) 0.85566(17) 0.67670(10) 0.0391(4) Uani d . 1 . .
    C C9 0.4790(2) 0.80756(18) 0.73880(11) 0.0398(4) Uani d . 1 . .
    C C10 0.1795(2) 0.55784(19) 0.79077(11) 0.0435(4) Uani d . 1 . .
    C C11 0.3703(2) 0.69955(18) 0.54181(11) 0.0399(4) Uani d . 1 . .
    C C12 0.3880(2) 0.77975(19) 0.46497(11) 0.0475(4) Uani d . 1 . .
    H H12 0.4418 0.8696 0.4587 0.057 Uiso calc R 1 . .
    C C13 0.5348(3) 0.7078(2) 0.87682(12) 0.0567(5) Uani d . 1 . .
    H H13 0.6178 0.6416 0.8463 0.068 Uiso calc R 1 . .
    C C14 0.3263(3) 0.7273(2) 0.39788(12) 0.0530(5) Uani d . 1 . .
    H H14 0.3373 0.7817 0.3468 0.064 Uiso calc R 1 . .
    C C15 1.0919(3) 1.0925(2) 0.69172(14) 0.0607(5) Uani d . 1 . .
    H H15 1.1921 1.1472 0.6939 0.073 Uiso calc R 1 . .
    C C16 0.1802(2) 0.6943(2) 0.73629(12) 0.0440(4) Uani d . 1 . .
    H H16A 0.114(2) 0.6806(18) 0.6900(11) 0.046(5) Uiso d . 1 . .
    H H16B 0.114(2) 0.7692(19) 0.7710(11) 0.046(5) Uiso d . 1 . .
    C C17 1.0877(2) 1.0226(2) 0.61875(13) 0.0550(5) Uani d . 1 . .
    H H17 1.1863 1.0290 0.5715 0.066 Uiso calc R 1 . .
    C C18 0.0320(3) 0.5323(2) 0.85851(13) 0.0625(5) Uani d . 1 . .
    H H18 -0.0639 0.6003 0.8704 0.075 Uiso calc R 1 . .
    C C19 0.1645(4) 0.3071(3) 0.89254(17) 0.0854(8) Uani d . 1 . .
    H H19 0.1596 0.2226 0.9267 0.102 Uiso calc R 1 . .
    C C20 0.7963(2) 1.0024(2) 0.75824(12) 0.0505(4) Uani d . 1 . .
    H H20 0.6988 0.9963 0.8060 0.061 Uiso calc R 1 . .
    C C21 0.3165(3) 0.9005(2) 0.88092(12) 0.0577(5) Uani d . 1 . .
    H H21 0.2503 0.9662 0.8533 0.069 Uiso calc R 1 . .
    C C22 0.2891(3) 0.8988(3) 0.96904(13) 0.0699(6) Uani d . 1 . .
    H H22 0.2046 0.9633 1.0003 0.084 Uiso calc R 1 . .
    C C23 0.9463(3) 1.0807(2) 0.76139(13) 0.0604(5) Uani d . 1 . .
    H H23 0.9495 1.1263 0.8113 0.072 Uiso calc R 1 . .
    C C24 0.3199(3) 0.4554(2) 0.77506(13) 0.0557(5) Uani d . 1 . .
    H H24 0.4208 0.4706 0.7298 0.067 Uiso calc R 1 . .
    C C25 0.3117(4) 0.3305(3) 0.82608(17) 0.0747(6) Uani d . 1 . .
    H H25 0.4072 0.2621 0.8150 0.090 Uiso calc R 1 . .
    C C26 0.3851(3) 0.8033(3) 1.01068(13) 0.0680(6) Uani d . 1 . .
    H H26 0.3676 0.8037 1.0699 0.082 Uiso calc R 1 . .
    C C27 0.5065(3) 0.7074(3) 0.96484(14) 0.0688(6) Uani d . 1 . .
    H H27 0.5708 0.6412 0.9931 0.083 Uiso calc R 1 . .
    C C28 0.0251(4) 0.4068(3) 0.90890(15) 0.0820(7) Uani d . 1 . .
    H H28 -0.0755 0.3905 0.9542 0.098 Uiso calc R 1 . .
loop_
    _atom_site_aniso_label
    _atom_site_aniso_U_11
    _atom_site_aniso_U_22
    _atom_site_aniso_U_33
    _atom_site_aniso_U_12
    _atom_site_aniso_U_13
    _atom_site_aniso_U_23
    Cl1 0.0667(3) 0.1008(5) 0.0631(3) -0.0114(3) -0.0247(3) -0.0313(3)
    N1 0.0440(7) 0.0441(8) 0.0370(8) -0.0063(6) -0.0110(6) -0.0032(6)
    N2 0.0392(7) 0.0453(8) 0.0374(8) -0.0061(6) -0.0101(6) -0.0014(6)
    C1 0.0421(9) 0.0474(11) 0.0493(10) -0.0038(8) -0.0142(8) -0.0024(8)
    C2 0.0399(8) 0.0402(10) 0.0396(9) -0.0009(7) -0.0126(7) -0.0028(7)
    C3 0.0473(9) 0.0531(11) 0.0429(10) -0.0051(8) -0.0102(8) -0.0057(8)
    C4 0.0445(9) 0.0407(10) 0.0407(9) -0.0038(7) -0.0136(7) -0.0021(7)
    C5 0.0408(8) 0.0473(10) 0.0383(9) -0.0095(7) -0.0096(7) 0.0000(8)
    C6 0.0400(9) 0.0621(13) 0.0497(11) 0.0020(8) -0.0156(8) -0.0205(9)
    C7 0.0400(9) 0.0491(11) 0.0598(12) -0.0063(8) -0.0124(8) -0.0105(9)
    C8 0.0427(8) 0.0372(9) 0.0384(9) -0.0002(7) -0.0109(7) -0.0040(7)
    C9 0.0401(8) 0.0419(9) 0.0394(9) -0.0012(7) -0.0128(7) -0.0033(7)
    C10 0.0417(9) 0.0516(11) 0.0402(10) -0.0117(8) -0.0136(8) -0.0035(8)
    C11 0.0366(8) 0.0437(10) 0.0404(9) 0.0010(7) -0.0100(7) -0.0064(8)
    C12 0.0558(10) 0.0434(11) 0.0443(10) -0.0058(8) -0.0122(8) -0.0055(8)
    C13 0.0580(11) 0.0655(13) 0.0497(12) 0.0048(9) -0.0196(9) -0.0046(10)
    C14 0.0636(11) 0.0563(12) 0.0419(10) 0.0011(9) -0.0174(9) -0.0059(9)
    C15 0.0520(10) 0.0654(13) 0.0692(14) -0.0171(9) -0.0200(10) -0.0062(11)
    C16 0.0337(8) 0.0529(11) 0.0454(10) -0.0023(8) -0.0083(8) -0.0041(9)
    C17 0.0450(10) 0.0636(13) 0.0551(12) -0.0105(9) -0.0080(9) -0.0002(10)
    C18 0.0561(11) 0.0763(15) 0.0532(12) -0.0186(10) -0.0061(9) -0.0019(11)
    C19 0.140(2) 0.0633(16) 0.0644(16) -0.0376(17) -0.0452(17) 0.0139(13)
    C20 0.0515(10) 0.0560(12) 0.0443(10) -0.0104(8) -0.0088(8) -0.0082(9)
    C21 0.0628(11) 0.0599(13) 0.0483(11) 0.0059(10) -0.0092(9) -0.0034(9)
    C22 0.0746(14) 0.0808(16) 0.0480(13) 0.0019(12) 0.0005(11) -0.0138(11)
    C23 0.0634(12) 0.0680(13) 0.0554(12) -0.0141(10) -0.0206(10) -0.0166(10)
    C24 0.0565(11) 0.0577(13) 0.0543(12) -0.0039(9) -0.0161(9) 0.0028(10)
    C25 0.0997(17) 0.0578(14) 0.0771(16) -0.0012(12) -0.0425(14) 0.0001(12)
    C26 0.0800(14) 0.0880(17) 0.0359(11) -0.0195(12) -0.0106(10) 0.0004(11)
    C27 0.0821(14) 0.0792(16) 0.0513(13) -0.0035(12) -0.0298(11) 0.0076(11)
    C28 0.0988(18) 0.092(2) 0.0522(14) -0.0498(16) -0.0062(12) 0.0070(13)
_geom_special_details
;
All e.s.d.'s (except the e.s.d. in the dihedral angle between two l.s. planes)
are estimated using the full covariance matrix. The cell e.s.d.'s are taken
into account individually in the estimation of e.s.d.'s in distances, angles
and torsion angles; correlations between e.s.d.'s in cell parameters are only
used when they are defined by crystal symmetry. An approximate (isotropic)
treatment of cell e.s.d.'s is used for estimating e.s.d.'s involving l.s.
planes.
;
loop_
    _geom_bond_atom_site_label_1
    _geom_bond_atom_site_label_2
    _geom_bond_site_symmetry_2
    _geom_bond_distance
    _geom_bond_publ_flag
    Cl1 C6 . 1.7436(17) ?
    N1 C2 . 1.314(2) ?
    N1 C8 . 1.381(2) ?
    N2 C2 . 1.367(2) ?
    N2 C9 . 1.385(2) ?
    N2 C16 . 1.459(2) ?
    C1 C7 . 1.378(2) ?
    C1 C11 . 1.388(2) ?
    C1 H1 . 0.9300 ?
    C2 C11 . 1.471(2) ?
    C3 C17 . 1.380(2) ?
    C3 C4 . 1.391(2) ?
    C3 H3 . 0.9300 ?
    C4 C20 . 1.392(2) ?
    C4 C8 . 1.470(2) ?
    C5 C21 . 1.378(2) ?
    C5 C13 . 1.383(3) ?
    C5 C9 . 1.480(2) ?
    C6 C7 . 1.369(3) ?
    C6 C14 . 1.373(3) ?
    C7 H7 . 0.9300 ?
    C8 C9 . 1.368(2) ?
    C10 C24 . 1.377(2) ?
    C10 C18 . 1.378(3) ?
    C10 C16 . 1.501(3) ?
    C11 C12 . 1.390(2) ?
    C12 C14 . 1.381(2) ?
    C12 H12 . 0.9300 ?
    C13 C27 . 1.379(3) ?
    C13 H13 . 0.9300 ?
    C14 H14 . 0.9300 ?
    C15 C17 . 1.373(3) ?
    C15 C23 . 1.374(3) ?
    C15 H15 . 0.9300 ?
    C16 H16A . 1.000(18) ?
    C16 H16B . 0.960(17) ?
    C17 H17 . 0.9300 ?
    C18 C28 . 1.379(3) ?
    C18 H18 . 0.9300 ?
    C19 C28 . 1.356(4) ?
    C19 C25 . 1.362(4) ?
    C19 H19 . 0.9300 ?
    C20 C23 . 1.372(3) ?
    C20 H20 . 0.9300 ?
    C21 C22 . 1.381(3) ?
    C21 H21 . 0.9300 ?
    C22 C26 . 1.364(3) ?
    C22 H22 . 0.9300 ?
    C23 H23 . 0.9300 ?
    C24 C25 . 1.380(3) ?
    C24 H24 . 0.9300 ?
    C25 H25 . 0.9300 ?
    C26 C27 . 1.362(3) ?
    C26 H26 . 0.9300 ?
    C27 H27 . 0.9300 ?
    C28 H28 . 0.9300 ?
loop_
    _geom_angle_atom_site_label_1
    _geom_angle_atom_site_label_2
    _geom_angle_atom_site_label_3
    _geom_angle_site_symmetry_1
    _geom_angle_site_symmetry_3
    _geom_angle
    _geom_angle_publ_flag
    C2 N1 C8 . . 105.97(13) ?
    C2 N2 C9 . . 106.82(13) ?
    C2 N2 C16 . . 128.26(14) ?
    C9 N2 C16 . . 124.44(14) ?
    C7 C1 C11 . . 121.22(18) ?
    C7 C1 H1 . . 119.4 ?
    C11 C1 H1 . . 119.4 ?
    N1 C2 N2 . . 111.47(14) ?
    N1 C2 C11 . . 123.73(15) ?
    N2 C2 C11 . . 124.79(14) ?
    C17 C3 C4 . . 121.31(16) ?
    C17 C3 H3 . . 119.3 ?
    C4 C3 H3 . . 119.3 ?
    C3 C4 C20 . . 117.33(16) ?
    C3 C4 C8 . . 119.95(15) ?
    C20 C4 C8 . . 122.61(15) ?
    C21 C5 C13 . . 118.12(17) ?
    C21 C5 C9 . . 122.19(16) ?
    C13 C5 C9 . . 119.68(15) ?
    C7 C6 C14 . . 121.57(17) ?
    C7 C6 Cl1 . . 119.75(15) ?
    C14 C6 Cl1 . . 118.69(16) ?
    C6 C7 C1 . . 118.92(17) ?
    C6 C7 H7 . . 120.5 ?
    C1 C7 H7 . . 120.5 ?
    C9 C8 N1 . . 109.98(14) ?
    C9 C8 C4 . . 129.88(15) ?
    N1 C8 C4 . . 120.14(14) ?
    C8 C9 N2 . . 105.76(14) ?
    C8 C9 C5 . . 132.19(15) ?
    N2 C9 C5 . . 121.91(14) ?
    C24 C10 C18 . . 118.34(19) ?
    C24 C10 C16 . . 122.53(16) ?
    C18 C10 C16 . . 119.12(17) ?
    C1 C11 C12 . . 118.42(16) ?
    C1 C11 C2 . . 122.62(16) ?
    C12 C11 C2 . . 118.87(15) ?
    C14 C12 C11 . . 120.65(17) ?
    C14 C12 H12 . . 119.7 ?
    C11 C12 H12 . . 119.7 ?
    C27 C13 C5 . . 120.73(19) ?
    C27 C13 H13 . . 119.6 ?
    C5 C13 H13 . . 119.6 ?
    C6 C14 C12 . . 119.22(18) ?
    C6 C14 H14 . . 120.4 ?
    C12 C14 H14 . . 120.4 ?
    C17 C15 C23 . . 119.26(17) ?
    C17 C15 H15 . . 120.4 ?
    C23 C15 H15 . . 120.4 ?
    N2 C16 C10 . . 114.03(14) ?
    N2 C16 H16A . . 107.8(10) ?
    C10 C16 H16A . . 110.3(10) ?
    N2 C16 H16B . . 108.6(10) ?
    C10 C16 H16B . . 109.0(10) ?
    H16A C16 H16B . . 106.7(13) ?
    C15 C17 C3 . . 120.22(17) ?
    C15 C17 H17 . . 119.9 ?
    C3 C17 H17 . . 119.9 ?
    C10 C18 C28 . . 120.7(2) ?
    C10 C18 H18 . . 119.7 ?
    C28 C18 H18 . . 119.7 ?
    C28 C19 C25 . . 120.0(2) ?
    C28 C19 H19 . . 120.0 ?
    C25 C19 H19 . . 120.0 ?
    C23 C20 C4 . . 121.03(17) ?
    C23 C20 H20 . . 119.5 ?
    C4 C20 H20 . . 119.5 ?
    C5 C21 C22 . . 120.6(2) ?
    C5 C21 H21 . . 119.7 ?
    C22 C21 H21 . . 119.7 ?
    C26 C22 C21 . . 120.6(2) ?
    C26 C22 H22 . . 119.7 ?
    C21 C22 H22 . . 119.7 ?
    C20 C23 C15 . . 120.83(18) ?
    C20 C23 H23 . . 119.6 ?
    C15 C23 H23 . . 119.6 ?
    C10 C24 C25 . . 120.4(2) ?
    C10 C24 H24 . . 119.8 ?
    C25 C24 H24 . . 119.8 ?
    C19 C25 C24 . . 120.3(2) ?
    C19 C25 H25 . . 119.8 ?
    C24 C25 H25 . . 119.8 ?
    C27 C26 C22 . . 119.51(19) ?
    C27 C26 H26 . . 120.2 ?
    C22 C26 H26 . . 120.2 ?
    C26 C27 C13 . . 120.5(2) ?
    C26 C27 H27 . . 119.8 ?
    C13 C27 H27 . . 119.8 ?
    C19 C28 C18 . . 120.2(2) ?
    C19 C28 H28 . . 119.9 ?
    C18 C28 H28 . . 119.9 ?
loop_
    _geom_torsion_atom_site_label_1
    _geom_torsion_atom_site_label_2
    _geom_torsion_atom_site_label_3
    _geom_torsion_atom_site_label_4
    _geom_torsion_site_symmetry_1
    _geom_torsion_site_symmetry_2
    _geom_torsion_site_symmetry_3
    _geom_torsion_site_symmetry_4
    _geom_torsion
    _geom_torsion_publ_flag
    C8 N1 C2 N2 . . . . 0.58(18) ?
    C8 N1 C2 C11 . . . . -178.04(15) ?
    C9 N2 C2 N1 . . . . -0.62(19) ?
    C16 N2 C2 N1 . . . . 171.59(15) ?
    C9 N2 C2 C11 . . . . 177.97(15) ?
    C16 N2 C2 C11 . . . . -9.8(3) ?
    C17 C3 C4 C20 . . . . -1.0(3) ?
    C17 C3 C4 C8 . . . . 175.34(17) ?
    C14 C6 C7 C1 . . . . 0.3(3) ?
    Cl1 C6 C7 C1 . . . . -179.45(12) ?
    C11 C1 C7 C6 . . . . 0.1(2) ?
    C2 N1 C8 C9 . . . . -0.31(18) ?
    C2 N1 C8 C4 . . . . -179.85(15) ?
    C3 C4 C8 C9 . . . . 165.88(18) ?
    C20 C4 C8 C9 . . . . -17.9(3) ?
    C3 C4 C8 N1 . . . . -14.7(2) ?
    C20 C4 C8 N1 . . . . 161.51(16) ?
    N1 C8 C9 N2 . . . . -0.06(18) ?
    C4 C8 C9 N2 . . . . 179.42(16) ?
    N1 C8 C9 C5 . . . . 175.61(17) ?
    C4 C8 C9 C5 . . . . -4.9(3) ?
    C2 N2 C9 C8 . . . . 0.40(18) ?
    C16 N2 C9 C8 . . . . -172.20(15) ?
    C2 N2 C9 C5 . . . . -175.82(15) ?
    C16 N2 C9 C5 . . . . 11.6(2) ?
    C21 C5 C9 C8 . . . . 105.1(2) ?
    C13 C5 C9 C8 . . . . -73.6(3) ?
    C21 C5 C9 N2 . . . . -79.8(2) ?
    C13 C5 C9 N2 . . . . 101.5(2) ?
    C7 C1 C11 C12 . . . . -0.7(2) ?
    C7 C1 C11 C2 . . . . -177.10(14) ?
    N1 C2 C11 C1 . . . . 136.88(17) ?
    N2 C2 C11 C1 . . . . -41.5(2) ?
    N1 C2 C11 C12 . . . . -39.5(2) ?
    N2 C2 C11 C12 . . . . 142.03(17) ?
    C1 C11 C12 C14 . . . . 0.9(2) ?
    C2 C11 C12 C14 . . . . 177.51(15) ?
    C21 C5 C13 C27 . . . . -1.1(3) ?
    C9 C5 C13 C27 . . . . 177.59(18) ?
    C7 C6 C14 C12 . . . . 0.0(3) ?
    Cl1 C6 C14 C12 . . . . 179.73(13) ?
    C11 C12 C14 C6 . . . . -0.6(3) ?
    C2 N2 C16 C10 . . . . 115.85(19) ?
    C9 N2 C16 C10 . . . . -73.2(2) ?
    C24 C10 C16 N2 . . . . -28.4(2) ?
    C18 C10 C16 N2 . . . . 152.54(16) ?
    C23 C15 C17 C3 . . . . 0.8(3) ?
    C4 C3 C17 C15 . . . . 0.3(3) ?
    C24 C10 C18 C28 . . . . -0.3(3) ?
    C16 C10 C18 C28 . . . . 178.75(18) ?
    C3 C4 C20 C23 . . . . 0.7(3) ?
    C8 C4 C20 C23 . . . . -175.60(17) ?
    C13 C5 C21 C22 . . . . 0.9(3) ?
    C9 C5 C21 C22 . . . . -177.70(18) ?
    C5 C21 C22 C26 . . . . 0.1(3) ?
    C4 C20 C23 C15 . . . . 0.4(3) ?
    C17 C15 C23 C20 . . . . -1.2(3) ?
    C18 C10 C24 C25 . . . . 0.1(3) ?
    C16 C10 C24 C25 . . . . -178.92(18) ?
    C28 C19 C25 C24 . . . . -0.1(3) ?
    C10 C24 C25 C19 . . . . 0.1(3) ?
    C21 C22 C26 C27 . . . . -1.1(3) ?
    C22 C26 C27 C13 . . . . 0.9(3) ?
    C5 C13 C27 C26 . . . . 0.2(3) ?
    C25 C19 C28 C18 . . . . -0.1(4) ?
    C10 C18 C28 C19 . . . . 0.3(3) ?
loop_
    _geom_hbond_atom_site_label_D
    _geom_hbond_atom_site_label_H
    _geom_hbond_atom_site_label_A
    _geom_hbond_site_symmetry_A
    _geom_hbond_distance_DH
    _geom_hbond_distance_HA
    _geom_hbond_distance_DA
    _geom_hbond_angle_DHA
    C3 H3 N1 . 0.93 2.56 2.874(2) 100.3
data_1
_journal_date_recd_electronic     2008-05-20
_journal_date_accepted     2008-06-02
_journal_name_full     'Acta Crystallographica, Section E'
_journal_year     2008
_journal_volume     64
_journal_issue      7
_journal_page_first     o1233
_journal_page_last     o1233
_journal_paper_category     QO
_journal_coeditor_code     BT2715
_publ_contact_author
;
  Alireza Abbasi
  School of Chemistry
  University College of Science
  University of Tehran
  Tehran
  Iran
;
_publ_contact_author_email     'aabbasi@khayam.ut.ac.ir'
_publ_contact_author_fax     '+98 21 66495291'
_publ_contact_author_phone     '+98 21 61112614'
_publ_section_title
;
1-Benzyl-2-(4-chlorophenyl)-4,5-diphenyl-1<i>H</i>-imidazole
;
loop_
    _publ_author_name
    _publ_author_address
    'Ghoranneviss, Mahmood'
;
Plasma Physics Research Center
Science & Reseach Campus
Islamic Azad University
Tehran
Iran
;
    'Mohammadi Ziarani, Ghodsi'
;
Department of Chemistry
University of Alzahra
Tehran
Iran
;
    'Abbasi, Alireza'
;
School of Chemistry
University College of Science
University of Tehran
Tehran
Iran
;
    'Hantehzadeh, Mohammad Reza'
;
Plasma Physics Research Center
Science & Reseach Campus
Islamic Azad University
Tehran
Iran
;
    'Farahani, Zahra'
;
   Department of Chemistry
   University of Alzahra
   Tehran
   Iran
;
