# Supplementary material for: 1-Benzyl-2-(4-chloro­phen­yl)-4,5-di­phenyl-1H-imidazole
Source: Acta Crystallogr Sect E Struct Rep Online. 2008 Jun 7;64(Pt 7):o1233. doi: 10.1107/S1600536808016802 (PMC2961831; doi:10.1107/S1600536808016802)
Supplement: Supplementary file 2 [file e-64-o1233-Isup2.hkl]

# 
# h,k,l, Fc-squared, Fo-squared, sigma(Fo-squared) and status flag 
# 
data_I
_shelx_title '  E1' 
_shelx_refln_list_code          4 
_shelx_F_calc_maximum      106.95 
_exptl_crystal_F_000       440.00 
_reflns_d_resolution_high  0.8107 
 
loop_ 
 _symmetry_equiv_pos_as_xyz 
 'x, y, z' 
 '-x, -y, -z' 
 
_cell_length_a     7.4880 
_cell_length_b     9.2711 
_cell_length_c    16.0489 
_cell_angle_alpha  87.169 
_cell_angle_beta   76.704 
_cell_angle_gamma  87.842 
 
_shelx_F_squared_multiplier     1.000 
 
loop_ 
 _refln_index_h 
 _refln_index_k 
 _refln_index_l 
 _refln_F_squared_calc 
 _refln_F_squared_meas 
 _refln_F_squared_sigma 
 _refln_observed_status 
   1   0   0      765.22      804.18      9.54 o 
   2   0   0      486.67      466.40     10.63 o 
   3   0   0        3.74        2.10      2.91 o 
   4   0   0      115.52      110.00      3.19 o 
   5   0   0      142.85      145.13      3.08 o 
   6   0   0       37.55       35.93      2.51 o 
   7   0   0       50.31       46.70      2.64 o 
   8   0   0       25.74       29.78      3.24 o 
  -8   1   0        0.05        2.60      3.72 o 
  -7   1   0      129.38      127.40      4.29 o 
  -6   1   0      199.44      209.66      3.96 o 
  -5   1   0       10.97       11.71      2.88 o 
  -4   1   0       18.88       20.23      2.54 o 
  -3   1   0      108.61       97.46      3.12 o 
  -2   1   0     3978.30     3859.31     37.75 o 
  -1   1   0     2752.58     2611.38     30.69 o 
   0   1   0      363.55      341.72      8.51 o 
   1   1   0     1165.75     1118.30      8.75 o 
   2   1   0        9.37       10.71      3.50 o 
   3   1   0      325.13      322.95      4.54 o 
   4   1   0      155.62      182.42      3.81 o 
   5   1   0      152.84      153.30      4.04 o 
   6   1   0      226.75      224.69      3.46 o 
   7   1   0       10.13       11.90      3.57 o 
   8   1   0        0.02        4.85      3.17 o 
  -8   2   0       14.68       17.90      3.24 o 
  -7   2   0       30.10       26.40      2.86 o 
  -6   2   0       98.38      102.70      5.19 o 
  -5   2   0       35.60       36.94      2.71 o 
  -4   2   0       68.19       67.41      3.41 o 
  -3   2   0      187.94      182.71      3.18 o 
  -2   2   0      254.03      252.63      5.33 o 
   0   2   0       48.64       39.28      5.39 o 
   2   2   0     5486.88     4970.27    427.75 o 
   3   2   0       63.43       60.76      3.06 o 
   4   2   0      767.76      847.08      8.15 o 
   5   2   0       34.80       35.29      3.05 o 
   6   2   0       96.34       95.01      3.03 o 
   7   2   0       22.32       20.22      3.68 o 
   8   2   0       48.67       46.84      4.03 o 
  -8   3   0       36.77       35.86      3.42 o 
  -7   3   0       50.13       52.20      4.22 o 
  -6   3   0       33.98       29.04      2.74 o 
  -5   3   0      134.94      126.32      2.97 o 
  -4   3   0       41.46       39.80      2.67 o 
  -3   3   0      759.72      758.39      9.34 o 
  -2   3   0      563.74      595.00      5.76 o 
  -1   3   0      434.16      426.36      6.54 o 
   0   3   0      626.56      638.46     10.20 o 
   1   3   0      297.82      293.70     12.07 o 
   2   3   0      503.86      504.00     14.35 o 
   3   3   0     1160.28     1247.24     28.22 o 
   4   3   0        4.29        1.66      2.53 o 
   5   3   0       57.87       58.94      3.95 o 
   6   3   0       50.01       48.56      3.61 o 
   7   3   0        2.14        6.15      3.57 o 
   8   3   0       34.12       34.12      3.93 o 
  -8   4   0       12.72       17.09      3.05 o 
  -7   4   0        0.54        0.00      3.17 o 
  -6   4   0        0.00        0.31      3.02 o 
  -5   4   0      280.49      275.99      5.42 o 
  -4   4   0      215.38      217.83      3.59 o 
  -3   4   0      158.23      155.71      3.28 o 
  -2   4   0      251.14      294.77      4.57 o 
  -1   4   0      178.84      167.69      5.21 o 
   0   4   0     1257.85     1240.82     11.46 o 
   1   4   0     1124.24     1212.29     14.62 o 
   2   4   0      654.46      708.39      7.12 o 
   3   4   0      380.68      351.21      5.49 o 
   4   4   0       83.45       75.97      4.34 o 
   5   4   0        0.84        4.54      3.42 o 
   6   4   0      102.39      101.24      4.58 o 
   7   4   0       38.69       33.12      3.82 o 
   8   4   0        0.22        7.41      6.23 o 
  -7   5   0        3.96        5.54      3.79 o 
  -6   5   0       90.92       94.38      3.38 o 
  -5   5   0       80.95       77.79      3.20 o 
  -4   5   0       42.26       38.88      3.46 o 
  -3   5   0        8.17        7.88      2.50 o 
  -2   5   0      521.72      506.25      4.61 o 
  -1   5   0     1194.95     1197.91     24.66 o 
   0   5   0      315.51      316.94      6.16 o 
   1   5   0      218.17      240.64      6.98 o 
   3   5   0       45.67       47.38      4.32 o 
   4   5   0       31.08       27.99      4.23 o 
   5   5   0       13.55        9.14      4.29 o 
   6   5   0       13.21       13.16      3.59 o 
   7   5   0       26.25       20.10      4.60 o 
   8   5   0       38.63       53.36      5.06 o 
  -7   6   0        1.45        1.21      3.84 o 
  -6   6   0       29.91       25.30      3.25 o 
  -5   6   0        0.42        1.73      2.50 o 
  -4   6   0        0.02        3.77      3.32 o 
  -3   6   0      225.04      217.87      4.64 o 
  -2   6   0      198.02      196.46      3.91 o 
  -1   6   0       62.71       68.01      3.67 o 
   0   6   0       11.06       14.20      4.80 o 
   1   6   0      301.59      327.97      6.95 o 
   2   6   0      327.09      342.57      7.08 o 
   3   6   0       28.17       35.41      5.94 o 
   4   6   0       43.07       41.82      6.00 o 
   5   6   0      111.66      104.59      4.77 o 
   6   6   0       23.49       17.26      4.53 o 
   7   6   0       15.65       16.51      5.16 o 
  -6   7   0        4.71        6.17      3.72 o 
  -5   7   0        0.67        5.46      3.59 o 
  -4   7   0       35.74       33.02      2.86 o 
  -3   7   0        7.57        9.86      2.92 o 
  -2   7   0      299.08      286.34      4.98 o 
  -1   7   0        0.91        3.77      4.42 o 
   0   7   0       11.28        4.80      5.66 o 
   1   7   0       57.12       58.24      4.30 o 
   2   7   0       76.97       77.40      4.47 o 
   3   7   0        0.58        1.16      3.23 o 
   4   7   0      102.56      100.13      6.34 o 
   5   7   0        0.03        2.67      4.26 o 
   6   7   0       55.96       49.50      6.68 o 
   7   7   0       17.85       15.51      4.54 o 
  -6   8   0        1.05        4.35      3.98 o 
  -5   8   0        3.02        0.00      2.66 o 
  -4   8   0       22.04       23.20      3.69 o 
  -3   8   0       83.35       70.65      3.29 o 
  -2   8   0        1.09        3.97      3.61 o 
  -1   8   0       27.55       22.72      3.69 o 
   0   8   0      116.93      114.66      6.29 o 
   1   8   0       18.21       17.99      4.04 o 
   2   8   0       11.87       18.16      5.83 o 
   3   8   0       15.22       11.38      3.88 o 
   4   8   0       13.57       11.91      3.52 o 
   5   8   0        5.49        9.37      4.61 o 
   6   8   0       20.79       22.43      6.82 o 
  -5   9   0        6.06        8.75      3.39 o 
  -4   9   0        2.78        0.97      2.89 o 
  -3   9   0        2.71        2.50      3.22 o 
  -2   9   0       51.03       47.62      3.80 o 
  -1   9   0        1.45        1.19      5.18 o 
   0   9   0        0.97        2.72      4.08 o 
   1   9   0        0.44        5.88      4.09 o 
   2   9   0        2.67        8.10      4.35 o 
   3   9   0        0.61        0.00      3.63 o 
   4   9   0       20.56       16.96      3.93 o 
   5   9   0        4.56        8.52      6.64 o 
  -4  10   0       17.46       16.62      3.23 o 
  -3  10   0        8.53       20.88      6.22 o 
  -2  10   0        3.45        7.30      4.85 o 
  -1  10   0        1.99        0.92      4.40 o 
   0  10   0       12.24       15.51      6.26 o 
   1  10   0        0.30        2.36      4.42 o 
   2  10   0        2.04        0.00      6.55 o 
   3  10   0       14.47       20.46      4.66 o 
   4  10   0        0.02        3.63      3.79 o 
  -2  11   0        1.22        7.99      6.56 o 
  -1  11   0       14.40       11.79      4.58 o 
   0  11   0        3.54        0.00      4.56 o 
   1  11   0        3.45        3.56      4.60 o 
   2  11   0        0.28        0.00      6.62 o 
  -2 -11   1        7.18        6.02      4.86 o 
  -1 -11   1       11.90       16.60      6.83 o 
   0 -11   1        0.01        0.00      6.30 o 
   1 -11   1        0.37        0.63      6.44 o 
   2 -11   1        0.57        0.00      6.79 o 
  -4 -10   1        0.02        1.84      6.28 o 
  -3 -10   1       23.06       17.06      3.39 o 
  -2 -10   1        2.85        4.62      3.68 o 
  -1 -10   1        2.09        2.45      6.11 o 
   0 -10   1        4.31        0.00      4.37 o 
   1 -10   1        0.93        9.35      6.24 o 
   2 -10   1        0.30        4.81      6.18 o 
   3 -10   1        6.78        4.29      3.90 o 
   4 -10   1        1.15        5.15      3.95 o 
  -5  -9   1        0.30        0.20      4.69 o 
  -4  -9   1        0.43        2.84      3.23 o 
  -3  -9   1       49.14       50.68      4.41 o 
  -2  -9   1        0.81        3.38      4.44 o 
  -1  -9   1       13.70       19.49      5.92 o 
   0  -9   1        0.02        7.94      4.06 o 
   1  -9   1       77.42       79.57      6.39 o 
   2  -9   1       16.20       21.72      5.12 o 
   3  -9   1       62.67       54.35      4.70 o 
   4  -9   1        5.24        1.65      3.27 o 
   5  -9   1        5.73        0.86      3.36 o 
  -6  -8   1        0.32        5.96      4.69 o 
  -5  -8   1       17.63       20.04      4.77 o 
  -4  -8   1      171.86      168.29      5.47 o 
  -3  -8   1        3.99        3.57      5.75 o 
  -2  -8   1        0.02        0.00      3.82 o 
  -1  -8   1       25.78       36.11      4.12 o 
   0  -8   1        6.81        8.88      5.93 o 
   1  -8   1        4.66        0.85      5.00 o 
   2  -8   1       20.47       19.90      4.55 o 
   3  -8   1       12.41       13.55      3.13 o 
   4  -8   1        0.25        3.41      2.91 o 
   5  -8   1       12.50       15.31      3.25 o 
   6  -8   1        0.22        3.30      3.41 o 
  -7  -7   1       18.11       26.97      5.00 o 
  -6  -7   1       15.66       12.93      4.71 o 
  -5  -7   1      101.67      102.05      6.76 o 
  -4  -7   1       58.58       57.88      4.56 o 
  -3  -7   1        1.17        6.68      4.15 o 
  -2  -7   1        0.00        2.80      5.48 o 
  -1  -7   1        0.21        0.59      3.93 o 
   0  -7   1        0.49        0.00      5.50 o 
   1  -7   1       66.63       61.99      3.94 o 
   2  -7   1      500.76      491.73      6.91 o 
   3  -7   1      372.97      360.02      7.96 o 
   4  -7   1       90.30       82.41      3.32 o 
   5  -7   1        3.44        4.93      3.08 o 
   6  -7   1        0.63        3.96      3.74 o 
   7  -7   1        0.00        4.86      3.38 o 
  -7  -6   1        1.89        2.93      3.86 o 
  -6  -6   1        1.14        0.95      3.59 o 
  -5  -6   1      142.28      151.93      4.89 o 
  -4  -6   1       35.76       41.67      4.34 o 
  -3  -6   1        0.89        0.00      4.09 o 
  -2  -6   1       32.85       30.93      5.81 o 
  -1  -6   1      103.35       95.32      4.54 o 
   0  -6   1       54.61       51.21      4.30 o 
   1  -6   1      338.47      318.88      5.86 o 
   2  -6   1       24.11       27.17      2.90 o 
   3  -6   1       86.61       83.17      3.00 o 
   4  -6   1       58.23       55.00      3.53 o 
   5  -6   1        2.36       10.35      3.50 o 
   6  -6   1        2.14        5.03      3.14 o 
   7  -6   1        2.38        2.19      3.00 o 
  -8  -5   1        0.61        8.66      4.90 o 
  -7  -5   1       38.85       42.53      4.59 o 
  -6  -5   1       21.48       21.65      4.38 o 
  -5  -5   1       26.41       31.90      4.32 o 
  -4  -5   1      125.05      125.27      4.61 o 
  -3  -5   1       18.70       19.08      3.43 o 
  -2  -5   1      160.95      198.25      6.60 o 
  -1  -5   1       29.06       25.69      5.72 o 
   0  -5   1       55.93       58.23      5.81 o 
   1  -5   1      165.51      162.82      4.39 o 
   2  -5   1      141.40      161.15      3.82 o 
   3  -5   1       66.85       64.28      3.00 o 
   4  -5   1       63.39       58.54      3.52 o 
   5  -5   1       79.36       75.00      3.15 o 
   6  -5   1       24.13       23.33      3.13 o 
   7  -5   1        0.49        0.00      3.18 o 
   8  -5   1        1.03        0.00      3.92 o 
  -8  -4   1        1.72        1.31      7.30 o 
  -7  -4   1        9.36        9.67      4.60 o 
  -6  -4   1        0.65        1.73      4.31 o 
  -5  -4   1       40.03       40.15      3.62 o 
  -4  -4   1       70.97       72.21      3.61 o 
  -3  -4   1     1211.44     1266.94     10.93 o 
  -2  -4   1      506.71      505.87      9.60 o 
   0  -4   1      598.70      576.05      7.81 o 
   1  -4   1        8.38        5.36      2.73 o 
   2  -4   1     1541.56     1554.15     37.59 o 
   3  -4   1      206.63      195.86      3.82 o 
   4  -4   1        0.06        1.82      2.59 o 
   5  -4   1        6.94        6.92      2.61 o 
   6  -4   1       61.00       55.48      3.65 o 
   7  -4   1       20.55       20.29      2.67 o 
   8  -4   1        0.01        5.53      3.91 o 
  -8  -3   1       29.98       37.31      3.41 o 
  -7  -3   1       43.80       42.07      3.79 o 
  -6  -3   1        0.84        3.13      3.42 o 
  -5  -3   1      313.40      309.54      4.53 o 
  -4  -3   1      217.92      214.16      3.90 o 
  -3  -3   1        9.62       41.57     16.35 o 
  -2  -3   1     1580.05     1572.46     18.24 o 
  -1  -3   1        7.19        4.45      8.31 o 
   0  -3   1       86.27       87.23      5.39 o 
   1  -3   1      209.36      222.20      4.26 o 
   2  -3   1       43.13       43.26      3.46 o 
   3  -3   1      254.72      280.48      4.10 o 
   4  -3   1        1.26        1.39      2.47 o 
   5  -3   1       38.30       39.68      3.03 o 
   6  -3   1       17.39       21.12      3.12 o 
   7  -3   1       20.86       20.38      3.20 o 
   8  -3   1       40.00       41.25      3.44 o 
  -8  -2   1        4.58        8.66      3.28 o 
  -7  -2   1       33.79       31.97      2.86 o 
  -6  -2   1       77.82       71.15      2.92 o 
  -5  -2   1       57.30       62.60      3.30 o 
  -4  -2   1      629.18      661.70     16.88 o 
  -3  -2   1     1337.45     1403.10     30.55 o 
  -2  -2   1        0.50        0.16      3.11 o 
  -1  -2   1     2125.29     2094.63     38.77 o 
   2  -2   1      100.19       91.59      3.68 o 
   3  -2   1     1077.88     1078.81     14.03 o 
   4  -2   1       44.25       45.84      3.31 o 
   5  -2   1       47.55       46.84      3.01 o 
   6  -2   1        2.62        1.40      3.45 o 
   7  -2   1        4.55        8.05      2.72 o 
   8  -2   1        7.03        4.90      2.91 o 
  -8  -1   1        9.87        8.79      2.70 o 
  -7  -1   1        4.53       16.34      6.74 o 
  -6  -1   1      243.47      233.42      5.02 o 
  -5  -1   1      144.11      141.67      3.13 o 
  -4  -1   1      249.36      220.44      3.34 o 
  -3  -1   1      246.35      236.53      3.62 o 
  -2  -1   1     1327.69     1256.79     11.36 o 
  -1  -1   1     5801.12     5460.50     21.62 o 
   1  -1   1     4620.51     4453.21     46.45 o 
   2  -1   1      894.78      886.62     10.26 o 
   3  -1   1      227.31      234.58      4.01 o 
   4  -1   1       52.81       50.52      2.95 o 
   5  -1   1        0.25        0.00      2.80 o 
   6  -1   1       62.12       65.78      3.63 o 
   7  -1   1        3.65        5.91      3.02 o 
   8  -1   1        2.83        6.04      3.25 o 
   9  -1   1        7.74        9.90      3.97 o 
  -8   0   1        0.12        3.94      3.25 o 
  -7   0   1        1.12        3.75      3.56 o 
  -6   0   1      335.60      355.48      4.24 o 
  -5   0   1       72.39       76.66      3.17 o 
  -4   0   1        3.87        8.08      2.80 o 
  -3   0   1      136.48      127.40     28.73 o 
  -2   0   1     2102.51     2060.67     12.95 o 
  -1   0   1       77.40       58.12      4.96 o 
   1   0   1      101.37       99.72      4.52 o 
   2   0   1      145.38      153.52      3.66 o 
   3   0   1      119.75      117.38      2.93 o 
   4   0   1      928.04      911.59      5.82 o 
   5   0   1       81.07       93.26      3.51 o 
   6   0   1        8.77        9.35      2.89 o 
   7   0   1       68.03       64.82      3.20 o 
   8   0   1       21.91       24.04      4.16 o 
   9   0   1        0.58        0.65      3.93 o 
  -8   1   1        0.05        3.71      3.18 o 
  -7   1   1       84.52       80.08      3.36 o 
  -6   1   1       72.07       70.67      3.22 o 
  -5   1   1       25.58       31.19      3.02 o 
  -4   1   1      179.01      171.01      7.48 o 
  -3   1   1       64.31       70.21      3.62 o 
  -2   1   1     8683.27     8044.32     45.03 o 
  -1   1   1     3573.07     3396.35     28.67 o 
   0   1   1     1264.86     1266.69     13.95 o 
   1   1   1      118.13      112.37      6.28 o 
   2   1   1     2692.15     2657.56     26.66 o 
   3   1   1      117.32      127.24      2.92 o 
   4   1   1        4.73        9.94      3.16 o 
   5   1   1      120.22      121.23      3.65 o 
   6   1   1       68.21       66.31      3.15 o 
   7   1   1        0.63        0.14      3.97 o 
   8   1   1        2.45        3.18      3.78 o 
   9   1   1        0.55        1.42      3.29 o 
  -8   2   1        0.99        1.43      3.80 o 
  -7   2   1       27.58       33.35      3.66 o 
  -6   2   1       24.54       25.11      3.15 o 
  -5   2   1        0.05        2.65      2.90 o 
  -4   2   1     1585.02     1548.50     67.47 o 
  -3   2   1      207.25      190.42      3.84 o 
  -2   2   1     3346.35     3189.22     16.35 o 
  -1   2   1      302.48      322.03      5.61 o 
   0   2   1     2758.29     2656.11     14.47 o 
   1   2   1     1744.70     1761.21     21.31 o 
   2   2   1      190.63      177.05      4.51 o 
   3   2   1     1019.21     1076.19      9.67 o 
   4   2   1      393.21      386.43      9.35 o 
   5   2   1       89.66       93.97      3.12 o 
   6   2   1       15.33       20.76      2.98 o 
   7   2   1       39.10       40.42      3.64 o 
   8   2   1        3.11        4.69      3.26 o 
  -8   3   1        0.31        2.40      3.34 o 
  -7   3   1        3.38        8.91      3.54 o 
  -6   3   1       37.03       31.90      3.54 o 
  -5   3   1      254.23      265.19      4.08 o 
  -4   3   1        0.06        1.43      2.47 o 
  -3   3   1     1483.88     1414.92      8.05 o 
  -2   3   1      116.94      127.80      3.96 o 
  -1   3   1     2158.86     2126.33     10.30 o 
   0   3   1     2465.09     2401.69     13.41 o 
   1   3   1      352.71      324.70      6.04 o 
   2   3   1      201.73      192.36      4.31 o 
   4   3   1        2.39        2.26      3.19 o 
   5   3   1      213.97      222.48      6.86 o 
   6   3   1       60.73       61.27      3.59 o 
   7   3   1        0.35        1.01      3.07 o 
   8   3   1        5.80        8.04      3.29 o 
  -8   4   1        6.98       10.39      4.01 o 
  -7   4   1       15.09       17.29      3.72 o 
  -6   4   1       21.75       23.43      2.76 o 
  -5   4   1      124.19      130.67      3.47 o 
  -4   4   1       59.37       65.55      3.42 o 
  -3   4   1        0.44        1.31      3.94 o 
  -2   4   1      552.48      566.16      5.97 o 
  -1   4   1       56.26       59.90      3.62 o 
   0   4   1      505.00      483.13      5.11 o 
   1   4   1       21.18       16.17      4.02 o 
   2   4   1      870.01      916.24     12.88 o 
   3   4   1        1.90        0.59      3.17 o 
   4   4   1      283.72      288.79      5.42 o 
   5   4   1       16.97       20.07      2.97 o 
   6   4   1       42.03       41.48      4.40 o 
   7   4   1        2.97        3.88      3.63 o 
   8   4   1        1.48        0.00      4.68 o 
  -7   5   1       24.17       27.62      3.76 o 
  -6   5   1       14.61       23.34      3.16 o 
  -5   5   1        0.89        1.37      2.92 o 
  -4   5   1       84.14       85.38      2.67 o 
  -3   5   1       38.91       39.96      2.91 o 
  -2   5   1      399.24      399.89      4.91 o 
  -1   5   1      623.27      634.44      6.08 o 
   0   5   1        0.11        2.62      6.50 o 
   1   5   1      110.61      128.99      4.12 o 
   2   5   1      334.99      364.92      6.70 o 
   3   5   1       22.44       29.24      4.15 o 
   4   5   1       96.25       97.64      4.46 o 
   5   5   1      237.80      213.35      7.51 o 
   6   5   1        0.12        0.80      3.55 o 
   7   5   1       12.71       18.01      4.59 o 
   8   5   1        2.07        6.16      3.97 o 
  -7   6   1        2.60        1.48      3.86 o 
  -6   6   1        0.04        2.71      3.69 o 
  -5   6   1       19.50       23.82      3.14 o 
  -4   6   1        0.42        0.00      2.91 o 
  -3   6   1       26.33       26.75      2.89 o 
  -2   6   1       20.58       17.23      4.05 o 
  -1   6   1       47.07       46.77      3.50 o 
   0   6   1        9.58        7.32      3.80 o 
   1   6   1        5.95        7.00      3.41 o 
   2   6   1       56.95       53.44      3.75 o 
   3   6   1       48.11       49.62      4.22 o 
   4   6   1        1.96        0.00      4.30 o 
   5   6   1       16.06       11.59      6.33 o 
   6   6   1       13.54       18.96      4.58 o 
   7   6   1        1.95        4.20      4.67 o 
  -6   7   1        6.56        7.58      2.95 o 
  -5   7   1        1.57        0.23      2.79 o 
  -4   7   1        1.51        0.00      3.02 o 
  -3   7   1       85.04       86.54      3.64 o 
  -2   7   1       60.53       54.38      3.51 o 
  -1   7   1        0.67        3.25      3.99 o 
   0   7   1        0.87        4.10      5.54 o 
   1   7   1       14.29       12.89      3.67 o 
   2   7   1        1.86        0.00      3.78 o 
   3   7   1        0.37        3.21      2.88 o 
   4   7   1        2.30       10.00      5.46 o 
   5   7   1       18.21       15.00      4.27 o 
   6   7   1       99.68       94.64      5.23 o 
   7   7   1        0.05        0.00      4.76 o 
  -6   8   1       11.71       16.15      3.42 o 
  -5   8   1        8.01       11.82      3.72 o 
  -4   8   1       11.56       16.92      3.27 o 
  -3   8   1        2.15        6.69      2.68 o 
  -2   8   1        2.75        1.30      3.38 o 
  -1   8   1       58.00       63.77      5.59 o 
   0   8   1       69.16       78.15      5.23 o 
   1   8   1        2.93        0.26      5.64 o 
   2   8   1        0.49        4.80      5.83 o 
   3   8   1      110.43      114.98      4.75 o 
   4   8   1       33.77       43.47      3.71 o 
   5   8   1        1.37        3.71      3.24 o 
   6   8   1        1.71        9.28      6.67 o 
  -5   9   1        0.10        0.00      3.34 o 
  -4   9   1        2.81        4.65      3.72 o 
  -3   9   1       15.47       16.29      3.89 o 
  -2   9   1       23.10       19.82      3.58 o 
  -1   9   1       27.65       34.38      5.06 o 
   0   9   1       53.96       48.16      4.43 o 
   1   9   1       14.18       11.95      5.83 o 
   2   9   1       32.80       26.58      4.35 o 
   3   9   1       24.50       28.92      4.57 o 
   4   9   1       43.03       44.21      5.82 o 
   5   9   1        1.45        2.81      4.66 o 
  -4  10   1        1.64        8.16      4.10 o 
  -3  10   1        0.03        0.00      3.81 o 
  -2  10   1        0.00        5.57      3.81 o 
  -1  10   1        5.19        3.06      4.09 o 
   0  10   1       18.48       16.85      6.18 o 
   1  10   1       23.39       21.71      4.54 o 
   2  10   1       57.26       59.29      6.48 o 
   3  10   1        1.48        0.37      3.73 o 
   4  10   1        1.24        7.05      4.75 o 
  -2  11   1        0.02        3.23      4.20 o 
  -1  11   1        0.11        3.66      6.34 o 
   0  11   1       21.96       21.12      6.74 o 
   1  11   1        0.49        5.06      6.50 o 
   2  11   1       28.11       36.53      6.93 o 
  -2 -11   2        0.82        2.09      3.40 o 
  -1 -11   2        3.33       18.77      6.56 o 
   0 -11   2        7.67       12.92      4.46 o 
   1 -11   2        2.09        1.95      6.27 o 
   2 -11   2        0.16        2.85      4.83 o 
  -4 -10   2        1.91        0.00      5.63 o 
  -3 -10   2       46.86       44.21      4.82 o 
  -2 -10   2       10.64        7.70      3.74 o 
  -1 -10   2        1.73        2.78      4.47 o 
   0 -10   2        3.80        8.53      6.17 o 
   1 -10   2        2.32        8.09      4.28 o 
   2 -10   2        1.22        3.05      6.32 o 
   3 -10   2        0.03        0.20      4.08 o 
   4 -10   2       17.45       19.53      5.26 o 
  -5  -9   2       35.12       31.72      6.83 o 
  -4  -9   2        4.31        3.15      4.55 o 
  -3  -9   2       10.21       12.34      3.67 o 
  -2  -9   2        1.36       10.23      4.16 o 
  -1  -9   2       31.80       44.29      5.95 o 
   0  -9   2        3.50        7.73      5.86 o 
   1  -9   2       22.49       22.05      5.97 o 
   2  -9   2        5.30       10.67      6.48 o 
   3  -9   2        1.12        0.00      3.97 o 
   4  -9   2        0.80        0.00      5.38 o 
   5  -9   2        8.35       11.54      3.86 o 
  -6  -8   2        0.01        6.33      6.90 o 
  -5  -8   2       14.72       18.60      6.63 o 
  -4  -8   2        8.28        9.38      6.41 o 
  -3  -8   2       10.67        6.71      3.50 o 
  -2  -8   2        7.35       10.37      3.30 o 
  -1  -8   2        5.00        6.13      4.02 o 
   0  -8   2        7.89        2.73      5.73 o 
   1  -8   2        1.56        0.00      5.86 o 
   2  -8   2       14.24       14.29      4.66 o 
   3  -8   2      135.58      126.11      5.31 o 
   4  -8   2      145.19      134.79      6.09 o 
   5  -8   2       33.69       34.59      6.21 o 
   6  -8   2        0.97        1.27      3.96 o 
  -6  -7   2       12.55       13.80      3.82 o 
  -5  -7   2        2.65        2.74      4.81 o 
  -4  -7   2      148.41      148.84      6.85 o 
  -3  -7   2       29.42       31.31      4.25 o 
  -2  -7   2       40.93       47.13      6.57 o 
  -1  -7   2       20.67       15.64      5.68 o 
   0  -7   2        0.04        0.00      4.06 o 
   1  -7   2        2.76        0.25      5.57 o 
   2  -7   2      320.31      316.37      9.92 o 
   3  -7   2       53.09       58.87      3.16 o 
   4  -7   2        2.30        1.87      2.70 o 
   5  -7   2        9.75       11.39      3.36 o 
   6  -7   2        0.82        2.27      2.88 o 
   7  -7   2        2.87        4.01      3.42 o 
  -7  -6   2        1.93        7.27      3.84 o 
  -6  -6   2        1.94        7.73      4.54 o 
  -5  -6   2        4.26        3.41      4.41 o 
  -4  -6   2      128.00      121.07      4.02 o 
  -3  -6   2        5.18        6.61      4.43 o 
  -2  -6   2      259.10      292.08      5.60 o 
  -1  -6   2        4.11        5.37      3.94 o 
   0  -6   2      116.84      114.42      6.24 o 
   1  -6   2        0.28        0.76      3.49 o 
   2  -6   2      265.21      265.36      5.41 o 
   3  -6   2      232.06      222.14      3.99 o 
   4  -6   2       20.36       18.92      3.49 o 
   5  -6   2       21.15       19.71      2.79 o 
   6  -6   2       87.60       74.60      3.13 o 
   7  -6   2       13.62       17.80      3.83 o 
  -7  -5   2       11.02       15.23      4.73 o 
  -6  -5   2        6.99        5.65      4.36 o 
  -5  -5   2       40.50       34.93      4.31 o 
  -4  -5   2       59.79       58.77      3.83 o 
  -3  -5   2       85.07       89.27      5.56 o 
  -2  -5   2        5.27        8.44      4.57 o 
   0  -5   2      294.99      286.89      7.02 o 
   1  -5   2       73.04       75.63      3.87 o 
   2  -5   2       54.80       56.97      2.72 o 
   3  -5   2      197.98      181.32      3.22 o 
   4  -5   2      478.16      441.19      4.73 o 
   5  -5   2       36.96       38.97      3.58 o 
   6  -5   2       35.18       36.97      3.14 o 
   7  -5   2        1.23        4.50      3.11 o 
   8  -5   2        0.26        2.66      3.99 o 
  -8  -4   2        0.16        0.00      3.37 o 
  -7  -4   2        2.52        3.22      2.94 o 
  -6  -4   2       87.06       84.22      4.86 o 
  -5  -4   2       44.79       41.53      3.11 o 
  -4  -4   2       42.73       47.66      4.25 o 
  -3  -4   2      413.88      450.62      5.91 o 
  -2  -4   2       59.96       54.92      4.77 o 
  -1  -4   2      274.84      249.13     16.59 o 
   0  -4   2      273.43      273.17      5.82 o 
   1  -4   2      880.77      874.49     37.34 o 
   2  -4   2      898.16      867.73     14.17 o 
   3  -4   2       80.57       83.33      3.50 o 
   4  -4   2       26.02       28.77      3.44 o 
   5  -4   2      149.96      158.15      3.80 o 
   6  -4   2        8.85       17.07      3.49 o 
   7  -4   2        0.28        0.00      3.64 o 
   8  -4   2       44.28       45.88      3.51 o 
  -8  -3   2        0.38        0.89      3.35 o 
  -7  -3   2        0.44        1.84      3.21 o 
  -6  -3   2       14.83       17.72      3.41 o 
  -5  -3   2       11.08        6.05      3.46 o 
  -4  -3   2      219.63      218.40      3.91 o 
  -3  -3   2       96.07       86.70      3.20 o 
  -2  -3   2       54.10       54.04      4.26 o 
  -1  -3   2      945.85      959.68     10.94 o 
   0  -3   2      466.83      463.39     21.18 o 
   1  -3   2     1295.09     1295.75     13.37 o 
   2  -3   2      364.54      381.35      4.48 o 
   3  -3   2      459.75      442.93      6.02 o 
   4  -3   2        5.07       11.17      3.20 o 
   5  -3   2        4.14        4.45      3.24 o 
   6  -3   2       59.76       57.53      3.12 o 
   7  -3   2        3.08        3.27      2.57 o 
   8  -3   2       10.83       14.73      3.84 o 
  -8  -2   2        0.18        0.00      3.26 o 
  -7  -2   2        6.16        5.68      4.21 o 
  -6  -2   2        9.76       11.85      3.43 o 
  -5  -2   2      646.34      663.52     18.00 o 
  -4  -2   2       97.72       95.54      3.52 o 
  -3  -2   2      301.30      264.09      3.79 o 
  -2  -2   2       13.75       10.77      3.52 o 
  -1  -2   2       25.89       22.23      4.14 o 
   1  -2   2        8.18       18.10      5.72 o 
   2  -2   2       69.73       69.44      3.33 o 
   3  -2   2      275.77      272.76      4.33 o 
   4  -2   2       67.92       65.86      3.03 o 
   5  -2   2      105.63      107.89      3.20 o 
   6  -2   2        3.15        3.78      3.39 o 
   7  -2   2      120.39      123.49      3.91 o 
   8  -2   2        1.18        0.00      3.21 o 
  -8  -1   2       14.18       15.57      3.27 o 
  -7  -1   2       10.02       10.69      3.17 o 
  -6  -1   2      159.55      156.81      4.40 o 
  -5  -1   2      147.94      153.78      3.75 o 
  -4  -1   2        8.45       18.02      3.19 o 
  -3  -1   2      272.54      295.23      4.34 o 
  -2  -1   2        3.00        4.55      4.53 o 
  -1  -1   2      542.54      512.36      7.23 o 
   0  -1   2      589.56      581.67      9.38 o 
   1  -1   2     1781.11     1669.95     11.33 o 
   2  -1   2      428.11      421.15      5.10 o 
   3  -1   2       58.13       52.60      2.78 o 
   4  -1   2       78.46       82.09      3.59 o 
   5  -1   2        3.24        7.03      2.78 o 
   6  -1   2       90.01       89.41      3.68 o 
   7  -1   2      133.48      133.70      3.91 o 
   8  -1   2       42.39       41.91      3.85 o 
   9  -1   2        1.22        2.44      3.06 o 
  -8   0   2        0.80        4.76      3.74 o 
  -7   0   2        0.88        4.85      3.61 o 
  -6   0   2      365.75      357.98      3.98 o 
  -5   0   2        0.45        1.01      2.85 o 
  -4   0   2      108.59      101.67      2.86 o 
  -3   0   2     1367.92     1418.34     24.99 o 
  -2   0   2        6.16        7.87      4.66 o 
  -1   0   2    11439.11     9426.34     38.20 o 
   0   0   2     1141.12     1099.29     19.97 o 
   1   0   2     1139.73     1141.55     16.65 o 
   2   0   2      138.65      122.68      3.85 o 
   3   0   2      249.14      259.72      4.22 o 
   4   0   2        3.64        4.31      2.79 o 
   5   0   2      138.10      138.70      3.08 o 
   6   0   2       12.52       11.54      2.89 o 
   7   0   2       79.45       86.05      4.41 o 
   8   0   2      188.46      187.24      5.02 o 
   9   0   2        0.03        0.00      3.38 o 
  -8   1   2        1.29        0.00      2.89 o 
  -7   1   2      126.14      124.01      4.95 o 
  -6   1   2       41.58       40.16      3.06 o 
  -5   1   2       77.74       84.20      2.92 o 
  -4   1   2     1526.64     1531.69     22.66 o 
  -3   1   2       62.52       73.15      3.23 o 
  -2   1   2     4140.52     3974.36     48.23 o 
  -1   1   2        0.68        2.16      4.29 o 
   0   1   2       10.10       12.05      5.30 o 
   1   1   2       35.60       36.86      8.24 o 
   2   1   2     8151.55     7783.35     94.88 o 
   3   1   2       19.32       24.80      2.42 o 
   4   1   2       87.33       99.13      2.75 o 
   5   1   2      217.46      197.93      3.93 o 
   6   1   2       81.52       81.93      3.64 o 
   7   1   2       40.77       42.44      3.71 o 
   8   1   2        6.06       11.69      3.77 o 
   9   1   2       28.85       27.38      8.74 o 
  -8   2   2        6.46        8.57      3.25 o 
  -7   2   2       66.03       71.96      3.33 o 
  -6   2   2      141.39      141.68      4.68 o 
  -5   2   2       52.70       50.86      3.10 o 
  -4   2   2      999.45      982.16     29.04 o 
  -3   2   2        5.50        6.02      3.16 o 
  -2   2   2      419.28      404.99      5.42 o 
  -1   2   2     1146.27     1101.30      8.55 o 
   0   2   2      646.26      606.96      7.71 o 
   1   2   2      523.00      501.63     11.27 o 
   2   2   2     1268.88     1313.68     26.67 o 
   3   2   2       57.70       66.78      2.90 o 
   4   2   2      206.01      224.85      3.46 o 
   5   2   2       27.47       28.47      2.92 o 
   6   2   2       10.67       11.19      3.02 o 
   7   2   2       37.42       36.15      3.64 o 
   8   2   2       36.95       35.69      3.28 o 
   9   2   2        0.79        0.00      3.04 o 
  -8   3   2        9.04       11.43      3.86 o 
  -7   3   2        0.02        0.00      3.54 o 
  -6   3   2      155.56      157.35      3.85 o 
  -5   3   2      149.24      146.14      4.26 o 
  -4   3   2      159.01      143.79      4.73 o 
  -3   3   2      712.11      696.18      6.74 o 
  -2   3   2     1234.86     1240.26      7.66 o 
  -1   3   2        0.31        0.00      3.49 o 
   0   3   2      155.85      153.47      4.65 o 
   1   3   2      217.34      213.17      7.82 o 
   2   3   2      808.37      890.88     11.84 o 
   3   3   2      968.80      996.92     10.69 o 
   4   3   2      643.78      617.41      8.58 o 
   5   3   2        7.60        8.34      4.03 o 
   6   3   2       15.17       18.93      3.44 o 
   7   3   2       14.18       18.63      3.62 o 
   8   3   2       40.63       43.90      3.87 o 
  -8   4   2        0.33        0.00      3.98 o 
  -7   4   2       38.60       32.46      3.89 o 
  -6   4   2       14.45       16.93      3.56 o 
  -5   4   2      131.71      127.03      3.43 o 
  -4   4   2       87.63       87.39      3.70 o 
  -3   4   2       10.88       12.69      3.94 o 
  -2   4   2      549.77      561.97     11.26 o 
  -1   4   2      363.12      362.55      4.92 o 
   0   4   2        7.86       12.66      3.28 o 
   1   4   2      203.11      182.50      5.41 o 
   2   4   2      671.53      655.00      6.89 o 
   3   4   2      200.48      197.54      4.36 o 
   4   4   2      170.27      165.68      3.40 o 
   5   4   2        0.38        2.30      4.05 o 
   6   4   2       16.87       18.97      3.51 o 
   7   4   2        8.61       10.45      4.48 o 
   8   4   2        0.81        0.77      3.80 o 
  -7   5   2       29.63       24.22      3.41 o 
  -6   5   2        0.49        0.00      2.67 o 
  -5   5   2       54.28       51.71      2.87 o 
  -4   5   2        1.41        6.79      3.26 o 
  -3   5   2        6.71       10.77      2.72 o 
  -2   5   2      320.04      316.56      5.04 o 
  -1   5   2      386.22      359.97     11.04 o 
   0   5   2       56.77       65.21      4.22 o 
   1   5   2       10.56        3.73      3.79 o 
   2   5   2      210.67      208.52      4.35 o 
   3   5   2      185.27      178.85      4.13 o 
   4   5   2       22.75       18.87      4.12 o 
   5   5   2      186.44      183.00      4.96 o 
   6   5   2       85.78       72.70      3.87 o 
   7   5   2       30.31       25.00      3.84 o 
   8   5   2       20.01       30.77      3.98 o 
  -7   6   2        8.44       14.95      3.43 o 
  -6   6   2        1.37        3.67      2.90 o 
  -5   6   2       27.76       30.05      3.49 o 
  -4   6   2      162.35      167.73      3.86 o 
  -3   6   2       89.99       83.10      3.59 o 
  -2   6   2        0.19        1.57      3.97 o 
  -1   6   2       32.99       40.02      3.45 o 
   0   6   2       30.12       30.26      3.97 o 
   1   6   2      163.02      159.12      4.86 o 
   2   6   2      138.06      131.09      3.94 o 
   3   6   2       24.52       26.35      3.36 o 
   4   6   2      273.41      261.42      4.58 o 
   5   6   2       20.73       25.67      4.32 o 
   6   6   2       15.39       15.83      6.27 o 
   7   6   2        8.26       11.37      4.58 o 
  -6   7   2        7.70       11.54      3.86 o 
  -5   7   2       12.26       10.93      3.00 o 
  -4   7   2       14.83       16.98      3.08 o 
  -3   7   2       79.56       75.36      2.89 o 
  -2   7   2       48.92       51.06      3.47 o 
  -1   7   2        5.84        1.63      4.21 o 
   0   7   2        0.35        1.39      5.57 o 
   1   7   2       92.51       96.38      3.92 o 
   2   7   2      119.91      113.98      4.91 o 
   3   7   2       38.45       38.39      4.68 o 
   4   7   2      124.36      123.70      3.88 o 
   5   7   2      218.28      196.71      4.97 o 
   6   7   2        0.10        7.19      6.46 o 
   7   7   2       14.61       20.10      6.80 o 
  -6   8   2        3.81        9.68      3.96 o 
  -5   8   2       26.60       23.56      2.98 o 
  -4   8   2        2.16        2.63      2.69 o 
  -3   8   2        1.70        0.85      2.73 o 
  -2   8   2        3.11        8.90      3.00 o 
  -1   8   2       89.87       92.26      3.27 o 
   0   8   2       61.86       69.92      4.46 o 
   1   8   2        0.70        0.00      4.58 o 
   2   8   2        9.69        9.72      4.85 o 
   3   8   2       91.45       82.36      4.47 o 
   4   8   2       10.08        8.33      4.28 o 
   5   8   2        3.23        3.65      3.58 o 
   6   8   2        3.85       17.80      4.59 o 
  -5   9   2        1.45        0.00      3.81 o 
  -4   9   2        3.03        8.80      2.92 o 
  -3   9   2        6.70        5.14      3.16 o 
  -2   9   2       13.85       18.04      3.27 o 
  -1   9   2       26.48       29.14      4.77 o 
   0   9   2       13.87       15.24      4.90 o 
   1   9   2      162.65      162.04      6.61 o 
   2   9   2       15.07       17.48      6.14 o 
   3   9   2       12.56        9.89      6.04 o 
   4   9   2        9.20        4.83      5.20 o 
   5   9   2        5.86        7.93      4.61 o 
  -3  10   2        5.91       10.62      3.26 o 
  -2  10   2        2.88        1.66      4.87 o 
  -1  10   2       10.54       16.51      5.68 o 
   0  10   2       22.54       25.67      4.43 o 
   1  10   2        0.89        2.11      4.46 o 
   2  10   2       72.02       62.12      4.67 o 
   3  10   2       29.99       27.53      3.32 o 
   4  10   2        3.82       10.51      4.77 o 
  -1  11   2        2.81        0.00      4.57 o 
   0  11   2      105.87      108.01      5.23 o 
   1  11   2        1.47        7.42      6.61 o 
   2  11   2       16.61       12.56      5.03 o 
  -1 -11   3        0.19        5.36      3.82 o 
   0 -11   3        2.05        0.00      4.68 o 
   1 -11   3        0.59        0.00      6.79 o 
  -3 -10   3        2.29        2.52      3.88 o 
  -2 -10   3        3.62        6.46      4.49 o 
  -1 -10   3        0.60        0.81      6.08 o 
   0 -10   3       42.16       37.05      4.58 o 
   1 -10   3        6.86       11.10      6.11 o 
   2 -10   3       10.10       12.55      4.52 o 
   3 -10   3        0.08        2.15      6.38 o 
   4 -10   3       43.27       43.38      5.47 o 
  -5  -9   3        3.07        5.79      7.00 o 
  -4  -9   3        5.13        8.80      4.68 o 
  -3  -9   3       31.44       32.13      3.26 o 
  -2  -9   3        3.47        3.02      3.44 o 
  -1  -9   3        2.80        4.28      4.22 o 
   0  -9   3       25.21       28.51      6.20 o 
   1  -9   3        7.07        8.11      4.22 o 
   2  -9   3        1.54        0.00      4.60 o 
   3  -9   3       63.07       72.67      4.84 o 
   4  -9   3       34.75       25.67      3.92 o 
   5  -9   3        9.41        8.71      4.81 o 
  -6  -8   3        1.85        0.68      6.92 o 
  -5  -8   3        5.86        7.05      6.53 o 
  -4  -8   3        0.02        3.08      4.36 o 
  -3  -8   3       12.63        9.96      6.02 o 
  -2  -8   3        7.48       12.11      4.11 o 
  -1  -8   3      185.53      177.57      5.15 o 
   0  -8   3        0.34        0.00      5.67 o 
   1  -8   3       26.02       30.09      5.82 o 
   2  -8   3       15.99       24.44      5.91 o 
   3  -8   3        8.47       14.44      4.42 o 
   4  -8   3       63.12       60.04      4.65 o 
   5  -8   3        1.15        2.90      3.19 o 
   6  -8   3        0.06        4.78      4.05 o 
  -6  -7   3       21.78       19.27      3.89 o 
  -5  -7   3        4.05        9.21      5.02 o 
  -4  -7   3       21.03       20.50      3.69 o 
  -3  -7   3       57.59       66.31      4.64 o 
  -2  -7   3       49.44       53.11      5.98 o 
  -1  -7   3       54.49       54.73      5.77 o 
   0  -7   3        0.03        2.55      3.79 o 
   1  -7   3       54.39       52.59      4.35 o 
   2  -7   3       17.35       21.90      4.16 o 
   3  -7   3      267.18      260.02      4.56 o 
   4  -7   3        5.70        4.28      3.00 o 
   5  -7   3       38.20       37.97      3.67 o 
   6  -7   3        0.79        4.12      3.26 o 
   7  -7   3       19.93       18.70      3.50 o 
  -7  -6   3        4.70        7.57      4.86 o 
  -6  -6   3        7.75       12.22      3.82 o 
  -5  -6   3       94.10       95.70      4.76 o 
  -4  -6   3        5.51        7.71      4.24 o 
  -3  -6   3       14.00       17.69      4.26 o 
  -2  -6   3      182.31      200.44      5.13 o 
   0  -6   3      240.36      240.99      5.45 o 
   1  -6   3      261.06      247.93      6.74 o 
   2  -6   3      103.70      104.12      4.83 o 
   3  -6   3       37.14       33.43      3.43 o 
   4  -6   3       79.88       79.91      3.18 o 
   5  -6   3        7.77        6.86      3.55 o 
   6  -6   3        7.51       11.63      3.68 o 
   7  -6   3        5.61        9.74      3.34 o 
  -7  -5   3        7.15        5.93      4.67 o 
  -6  -5   3        0.97        5.73      3.59 o 
  -5  -5   3      170.85      168.23     12.00 o 
  -4  -5   3        0.25        1.86      4.19 o 
  -3  -5   3      195.26      201.59      4.42 o 
  -2  -5   3      111.30      115.72      5.00 o 
  -1  -5   3       17.39       11.37      5.88 o 
   0  -5   3        1.14        3.79      5.60 o 
   1  -5   3       48.97       44.18      5.71 o 
   2  -5   3      645.97      635.12      6.62 o 
   3  -5   3        0.02        0.54      2.74 o 
   4  -5   3      127.91      133.44      3.75 o 
   5  -5   3        1.26        5.40      3.39 o 
   6  -5   3        6.15        9.14      3.53 o 
   7  -5   3        7.25       11.11      3.76 o 
   8  -5   3        3.39        9.45      3.95 o 
  -8  -4   3        8.43        8.89      4.03 o 
  -7  -4   3        0.00        0.94      2.89 o 
  -6  -4   3        2.53        2.29      2.76 o 
  -5  -4   3       26.50       22.22      3.53 o 
  -4  -4   3       79.55       75.46      3.57 o 
  -3  -4   3       23.49       28.68      3.57 o 
  -2  -4   3       66.47       60.78      4.33 o 
  -1  -4   3        1.15        3.85      4.12 o 
   0  -4   3      115.71      118.07     12.87 o 
   1  -4   3        2.45        4.74      4.26 o 
   2  -4   3     1894.71     1891.77     25.34 o 
   3  -4   3       14.09       14.87      2.55 o 
   4  -4   3       26.85       29.49      3.05 o 
   5  -4   3       14.11       16.40      3.39 o 
   6  -4   3       66.12       67.98      4.17 o 
   7  -4   3       32.73       25.92      3.18 o 
   8  -4   3        2.79        1.76      3.36 o 
  -8  -3   3        0.39        1.25      3.09 o 
  -7  -3   3        1.74        2.58      3.63 o 
  -6  -3   3       65.95       67.94      4.88 o 
  -5  -3   3      195.94      197.96      7.33 o 
  -4  -3   3       10.02       12.45      2.87 o 
  -3  -3   3        5.69        8.28      3.23 o 
  -2  -3   3       62.50       65.02      4.27 o 
  -1  -3   3      165.65      173.74      6.84 o 
   1  -3   3     1966.66     1994.24     11.79 o 
   2  -3   3       35.60       39.58      2.64 o 
   3  -3   3     1088.49     1071.54     11.08 o 
   4  -3   3       25.44       23.29      2.63 o 
   5  -3   3       78.97       86.75      3.56 o 
   6  -3   3       28.51       28.45      2.76 o 
   7  -3   3       20.65       25.28      3.24 o 
   8  -3   3       92.27       87.17      4.39 o 
  -8  -2   3        6.26        7.56      3.41 o 
  -7  -2   3        0.24        9.10      3.10 o 
  -6  -2   3       59.45       50.77      3.18 o 
  -5  -2   3       49.02       44.48      3.55 o 
  -4  -2   3       17.54       22.07      3.30 o 
  -3  -2   3      847.68      863.15     14.68 o 
  -2  -2   3       52.20       46.55      4.22 o 
  -1  -2   3       38.69       43.69      4.75 o 
   0  -2   3      942.44      980.63     12.67 o 
   2  -2   3       65.85       76.73      3.03 o 
   3  -2   3        2.18        5.98      2.48 o 
   4  -2   3      121.16      117.46      2.90 o 
   5  -2   3        8.89        8.25      2.84 o 
   6  -2   3        0.31        0.00      3.33 o 
   7  -2   3       37.68       40.00      3.18 o 
   8  -2   3       41.03       44.78      3.37 o 
   9  -2   3       14.72       18.04      3.45 o 
  -8  -1   3        6.61        9.23      2.98 o 
  -7  -1   3        0.01        0.00      4.12 o 
  -6  -1   3      251.37      252.90      4.49 o 
  -5  -1   3      105.74      109.05      4.21 o 
  -4  -1   3       85.71       92.32      3.66 o 
  -3  -1   3     1071.99     1061.15     26.23 o 
  -2  -1   3       89.62       77.58      3.50 o 
  -1  -1   3      869.54      868.78      8.71 o 
   0  -1   3     1195.93     1207.30     18.84 o 
   1  -1   3      106.27      111.66      8.17 o 
   2  -1   3      733.01      724.93      5.89 o 
   3  -1   3      461.33      466.04      4.54 o 
   4  -1   3       17.82       13.68      2.38 o 
   5  -1   3        8.73       13.88      3.28 o 
   6  -1   3       85.69       92.36      3.65 o 
   7  -1   3       32.74       33.54      3.07 o 
   8  -1   3        9.60       10.67      3.69 o 
   9  -1   3        0.00        2.20      3.32 o 
  -8   0   3        0.14        1.25      3.84 o 
  -7   0   3       28.23       27.46      3.27 o 
  -6   0   3        7.88        6.03      3.38 o 
  -5   0   3        0.02        0.09      2.56 o 
  -4   0   3      454.34      458.61      8.92 o 
  -3   0   3       99.42       90.29      3.73 o 
  -2   0   3      677.27      651.85      6.50 o 
  -1   0   3      283.40      282.93      5.91 o 
   0   0   3      765.60      725.06     11.34 o 
   1   0   3        5.20        5.84      6.78 o 
   2   0   3      599.07      600.67      7.06 o 
   3   0   3     1193.77     1191.68      6.52 o 
   4   0   3      113.00      105.64      3.28 o 
   5   0   3       44.96       45.69      2.71 o 
   6   0   3        6.25        5.17      3.31 o 
   7   0   3       11.36       11.99      3.57 o 
   8   0   3        6.53        5.40      3.20 o 
   9   0   3       19.64       26.02      3.43 o 
  -8   1   3       33.15       30.99      3.03 o 
  -7   1   3      116.59      101.97      3.42 o 
  -6   1   3        0.13        0.00      2.92 o 
  -5   1   3       10.34       10.61      3.70 o 
  -4   1   3       18.59       21.65      5.21 o 
  -3   1   3     1164.65     1149.09      9.90 o 
  -2   1   3      335.36      363.44      5.02 o 
  -1   1   3      235.02      217.94      5.91 o 
   0   1   3     1921.03     1831.80     13.29 o 
   1   1   3     4482.09     4249.68     60.97 o 
   2   1   3      490.13      473.27      9.67 o 
   4   1   3       10.54        9.23      3.13 o 
   5   1   3       22.21       20.67      2.53 o 
   6   1   3       29.54       31.37      3.39 o 
   7   1   3       13.32       13.65      3.61 o 
   8   1   3        0.26        4.39      4.14 o 
   9   1   3        1.27        7.92      3.83 o 
  -8   2   3        2.49        6.49      3.31 o 
  -7   2   3        0.91        4.59      3.06 o 
  -6   2   3        6.03       10.49      2.92 o 
  -5   2   3        0.56        0.00      3.45 o 
  -4   2   3       75.07       66.61      3.15 o 
  -3   2   3      269.54      279.59      5.04 o 
  -2   2   3      226.50      241.86      5.19 o 
  -1   2   3      131.62      125.96      4.07 o 
   0   2   3      518.63      531.95      6.80 o 
   1   2   3      390.01      393.55      6.67 o 
   2   2   3      121.08      121.36      5.09 o 
   3   2   3     1453.56     1481.37     18.62 o 
   4   2   3       42.85       34.30      3.23 o 
   5   2   3       11.16       16.16      2.83 o 
   6   2   3       33.63       30.14      3.67 o 
   7   2   3       16.36       18.54      3.15 o 
   8   2   3        1.17        0.00      3.18 o 
   9   2   3        0.01        6.22      4.06 o 
  -8   3   3        0.02        0.00      3.46 o 
  -7   3   3       20.40       20.07      2.67 o 
  -6   3   3       92.88       84.49      6.31 o 
  -5   3   3       39.33       35.69      3.16 o 
  -4   3   3      694.50      698.09      9.90 o 
  -3   3   3      193.32      215.73      5.14 o 
  -2   3   3      443.58      437.10      7.80 o 
  -1   3   3       18.44       18.81      4.22 o 
   0   3   3     1450.21     1381.07      9.14 o 
   1   3   3        0.67        7.95      8.01 o 
   2   3   3      477.31      446.68      7.42 o 
   3   3   3      198.00      220.24      5.06 o 
   4   3   3      110.70      102.98      3.52 o 
   5   3   3        2.97        0.26      2.55 o 
   6   3   3      141.69      138.52      4.66 o 
   7   3   3       15.92       16.74      4.39 o 
   8   3   3       13.62       14.38      3.77 o 
  -7   4   3       32.36       26.01      3.32 o 
  -6   4   3       82.44       83.72      3.70 o 
  -5   4   3       33.92       27.85      4.17 o 
  -4   4   3        4.38        6.11      3.24 o 
  -3   4   3       19.80       23.35      3.31 o 
  -2   4   3      195.96      207.67      4.85 o 
  -1   4   3       53.93       54.30      3.55 o 
   0   4   3       22.53       32.48      3.98 o 
   1   4   3        1.07        0.16      2.60 o 
   2   4   3      473.04      471.55      6.13 o 
   3   4   3      106.79      104.78      3.58 o 
   4   4   3      671.68      680.59      6.52 o 
   5   4   3      141.05      137.01      4.36 o 
   6   4   3       24.27       26.12      3.56 o 
   7   4   3       30.91       32.40      3.71 o 
   8   4   3       20.45       18.36      4.77 o 
  -7   5   3       36.66       35.84      3.50 o 
  -6   5   3        0.27        1.66      2.84 o 
  -5   5   3       80.33       81.94      3.71 o 
  -4   5   3       12.91       11.93      3.33 o 
  -3   5   3       39.45       39.35      3.40 o 
  -2   5   3       23.96       28.93      3.41 o 
  -1   5   3       18.72       10.40      3.26 o 
   0   5   3      114.59      105.88      4.49 o 
   1   5   3       68.24       69.07      5.64 o 
   2   5   3        3.63        4.53      3.83 o 
   3   5   3      220.23      217.53      4.85 o 
   4   5   3      151.60      145.08      4.55 o 
   5   5   3       12.27       13.25      4.19 o 
   6   5   3       25.72       25.55      4.47 o 
   7   5   3        0.04        0.00      4.51 o 
   8   5   3       23.74       27.45      4.85 o 
  -7   6   3       22.80       22.83      2.88 o 
  -6   6   3        4.79        4.51      2.90 o 
  -5   6   3        0.50        1.20      4.28 o 
  -4   6   3       51.68       57.53      4.32 o 
  -3   6   3        7.59        9.09      4.07 o 
  -2   6   3       26.58       28.32      3.32 o 
  -1   6   3        4.35        4.32      3.93 o 
   0   6   3       23.17       26.27      5.26 o 
   1   6   3       87.17       89.82      5.88 o 
   2   6   3       28.85       29.02      3.38 o 
   3   6   3        7.29        8.41      3.18 o 
   4   6   3       49.65       53.89      3.49 o 
   5   6   3       59.12       50.07      4.44 o 
   6   6   3       91.99       91.53      6.83 o 
   7   6   3       13.87       13.32      6.65 o 
   8   6   3        0.37        9.74      6.88 o 
  -6   7   3        0.04        5.66      3.80 o 
  -5   7   3        3.62        1.35      3.22 o 
  -4   7   3        0.04        3.36      4.18 o 
  -3   7   3        8.99        9.38      3.46 o 
  -2   7   3        1.46        3.82      3.25 o 
  -1   7   3       11.55       13.94      4.05 o 
   0   7   3       18.96       23.14      3.25 o 
   1   7   3        0.27        0.00      5.58 o 
   2   7   3      134.96      135.77      6.78 o 
   3   7   3       36.96       37.00      4.22 o 
   4   7   3        0.05        2.62      3.58 o 
   5   7   3       86.21       79.55      4.55 o 
   6   7   3        7.18       12.84      3.68 o 
   7   7   3        1.87        2.32      6.66 o 
  -5   8   3       49.60       46.50      3.51 o 
  -4   8   3        2.43        0.75      3.64 o 
  -3   8   3       10.91        8.67      3.46 o 
  -2   8   3       14.78       12.90      3.36 o 
  -1   8   3        0.01        0.00      3.34 o 
   0   8   3      127.10      120.74      6.34 o 
   1   8   3        0.49        0.68      5.56 o 
   2   8   3        2.48        7.30      4.71 o 
   3   8   3      119.58      113.73      4.16 o 
   4   8   3       42.68       37.20      3.67 o 
   5   8   3       12.68       10.02      5.88 o 
   6   8   3        9.99       13.11      3.72 o 
  -4   9   3        1.87        5.92      3.79 o 
  -3   9   3        3.84        3.13      3.59 o 
  -2   9   3       17.81       16.71      3.07 o 
  -1   9   3       32.87       31.01      3.14 o 
   0   9   3       39.09       39.40      4.40 o 
   1   9   3       67.40       68.37      4.13 o 
   2   9   3        1.10        3.75      3.97 o 
   3   9   3       20.48       24.14      4.40 o 
   4   9   3       20.81       22.92      4.31 o 
   5   9   3        6.57       15.74      7.60 o 
  -3  10   3        0.03        2.97      2.96 o 
  -2  10   3        0.06        2.13      3.64 o 
  -1  10   3       17.35       18.66      4.96 o 
   0  10   3        2.42        0.51      3.99 o 
   1  10   3       34.61       33.19      4.68 o 
   2  10   3       10.17       10.70      6.45 o 
   3  10   3        3.05        7.47      4.48 o 
   4  10   3        6.54       10.08      4.78 o 
  -1  11   3        0.45        1.49      4.07 o 
   0  11   3        5.02        7.85      4.69 o 
   1  11   3        2.22        3.68      4.67 o 
   2  11   3       31.70       36.63      4.84 o 
   0 -11   4        0.28        3.34      4.68 o 
   1 -11   4        0.59        5.28      6.76 o 
  -3 -10   4        0.36        9.29      4.81 o 
  -2 -10   4        2.46        5.12      3.91 o 
  -1 -10   4       12.06       35.44     14.95 o 
   0 -10   4       10.36       14.89      6.14 o 
   1 -10   4        1.33       11.02      6.44 o 
   2 -10   4       17.83       18.49      6.52 o 
   3 -10   4        5.46        3.03      6.65 o 
  -4  -9   4        4.62        4.56      6.66 o 
  -3  -9   4        6.75        8.30      3.67 o 
  -2  -9   4        0.04        1.88      3.45 o 
  -1  -9   4       16.14       20.53      3.58 o 
   0  -9   4       63.59       62.53      6.10 o 
   1  -9   4       10.49       20.49      6.17 o 
   2  -9   4        0.10        0.00      6.63 o 
   3  -9   4       91.66       80.68      5.11 o 
   4  -9   4       81.62       67.44      5.07 o 
   5  -9   4        3.42        2.42      4.87 o 
  -5  -8   4        6.29        8.61      4.84 o 
  -4  -8   4        0.38        0.55      6.58 o 
  -3  -8   4        4.10        4.05      6.19 o 
  -2  -8   4        9.08        8.67      3.33 o 
  -1  -8   4        0.39        0.00      4.12 o 
   0  -8   4        0.34        0.00      5.80 o 
   1  -8   4      101.65       86.57      6.40 o 
   2  -8   4       14.67       13.91      6.23 o 
   3  -8   4      105.51      106.40      5.04 o 
   4  -8   4        0.70        2.33      4.37 o 
   5  -8   4        2.77        6.69      3.69 o 
   6  -8   4        1.09        6.53      3.37 o 
  -6  -7   4        0.55        4.99      4.84 o 
  -5  -7   4       25.88       25.77      4.70 o 
  -4  -7   4       13.98       20.12      4.89 o 
  -3  -7   4       11.50       17.97      4.33 o 
  -2  -7   4       18.18       24.31      6.04 o 
  -1  -7   4      185.93      188.07      5.32 o 
   0  -7   4      111.95      108.03      6.00 o 
   1  -7   4       13.89       20.98      5.65 o 
   2  -7   4       28.48       31.10      6.13 o 
   3  -7   4       64.16       57.31      3.73 o 
   4  -7   4        9.61        8.40      4.35 o 
   5  -7   4        8.73        8.95      2.78 o 
   6  -7   4        0.93        1.88      3.25 o 
   7  -7   4        2.31        5.34      3.43 o 
  -7  -6   4        5.41        1.38      4.95 o 
  -6  -6   4       35.56       36.22      5.76 o 
  -5  -6   4        7.22       10.49      4.54 o 
  -4  -6   4      360.34      350.31      8.17 o 
  -3  -6   4       13.16       11.82      4.48 o 
  -2  -6   4      203.56      210.22      8.71 o 
  -1  -6   4      145.17      159.07      4.89 o 
   0  -6   4       36.91       37.08      5.68 o 
   1  -6   4        1.14        4.65      5.46 o 
   2  -6   4        6.27        7.12      5.69 o 
   3  -6   4      382.41      372.58      5.64 o 
   4  -6   4       85.85       87.94      3.72 o 
   5  -6   4       49.65       49.92      3.63 o 
   6  -6   4        0.00        0.00      3.20 o 
   7  -6   4        0.57        1.83      3.30 o 
  -7  -5   4       18.97       25.13      4.84 o 
  -6  -5   4        1.39        5.77      4.52 o 
  -5  -5   4       15.73       14.58      4.39 o 
  -4  -5   4       17.63       18.32      6.70 o 
  -3  -5   4       23.63       21.00      3.37 o 
  -2  -5   4      146.08      140.34      5.13 o 
  -1  -5   4      412.07      438.31      9.07 o 
   1  -5   4       50.14       56.12      4.33 o 
   2  -5   4      166.88      147.47      4.73 o 
   3  -5   4        7.36       12.72      4.07 o 
   4  -5   4       60.56       59.64      3.07 o 
   5  -5   4       43.53       41.82      3.15 o 
   6  -5   4       26.28       28.61      3.61 o 
   7  -5   4        7.58        6.24      3.79 o 
   8  -5   4        3.65        8.68      4.06 o 
  -7  -4   4       49.25       47.41      3.87 o 
  -6  -4   4        3.67        1.50      3.58 o 
  -5  -4   4      295.27      283.52      4.67 o 
  -4  -4   4       20.34       20.41      2.66 o 
  -3  -4   4       11.15       11.94      3.19 o 
  -2  -4   4      182.50      187.47      5.18 o 
  -1  -4   4       70.82       67.62      4.68 o 
   0  -4   4     1010.04     1099.29     18.82 o 
   1  -4   4      312.84      301.42      5.64 o 
   2  -4   4     2809.36     2724.77     29.38 o 
   3  -4   4       91.14       97.50      2.89 o 
   4  -4   4       37.29       37.41      3.49 o 
   5  -4   4        0.19        0.00      2.98 o 
   6  -4   4       76.77       71.44      3.57 o 
   7  -4   4       28.02       29.31      3.33 o 
   8  -4   4       11.59       13.06      3.07 o 
  -8  -3   4        6.70        5.07      4.00 o 
  -7  -3   4        2.79        4.26      3.71 o 
  -6  -3   4       11.34       11.45      3.47 o 
  -5  -3   4      440.68      456.62     16.46 o 
  -4  -3   4      220.78      205.71     21.59 o 
  -3  -3   4        8.49       12.07      3.95 o 
  -2  -3   4       77.24       80.53      4.91 o 
  -1  -3   4      666.30      672.08      9.00 o 
   0  -3   4      726.45      769.85      8.99 o 
   1  -3   4      100.85       92.20      3.94 o 
   2  -3   4       10.70       12.70      2.98 o 
   3  -3   4       31.48       25.18      2.79 o 
   4  -3   4      103.96      102.52      2.85 o 
   5  -3   4        0.01        0.00      2.80 o 
   6  -3   4       15.34       11.32      4.35 o 
   7  -3   4       38.64       39.73      3.67 o 
   8  -3   4        4.55        4.89      3.31 o 
  -8  -2   4        0.25        2.63      3.33 o 
  -7  -2   4       12.75       12.18      3.77 o 
  -6  -2   4      100.76       97.19      4.75 o 
  -5  -2   4        0.04        0.15      2.98 o 
  -4  -2   4        6.47        6.56      2.80 o 
  -3  -2   4        0.06        0.21      2.83 o 
  -2  -2   4      302.99      326.76      7.22 o 
  -1  -2   4      621.34      623.54      9.72 o 
   0  -2   4      294.70      325.48      7.44 o 
   1  -2   4     1930.35     1867.37     16.70 o 
   2  -2   4     1227.08     1271.67     11.15 o 
   3  -2   4       55.24       53.06      3.00 o 
   4  -2   4       64.31       51.33      2.49 o 
   5  -2   4      312.23      325.28      3.78 o 
   6  -2   4       10.91       10.41      2.88 o 
   7  -2   4        0.74        4.47      2.98 o 
   8  -2   4       48.73       45.68      3.95 o 
   9  -2   4        5.33        4.71      3.48 o 
  -8  -1   4        2.61        5.68      5.76 o 
  -7  -1   4       85.38       85.99      4.79 o 
  -6  -1   4      218.01      202.20      3.56 o 
  -5  -1   4       46.04       48.04      3.44 o 
  -4  -1   4        8.10        6.44      2.73 o 
  -3  -1   4      249.15      252.26      7.26 o 
  -2  -1   4      216.76      199.62      7.87 o 
  -1  -1   4      219.34      209.69      4.52 o 
   0  -1   4       83.77       75.05      4.64 o 
   1  -1   4        0.48        0.00      6.50 o 
   2  -1   4       66.28       73.17      9.92 o 
   3  -1   4       19.80       20.37      3.09 o 
   4  -1   4      509.81      540.22      6.64 o 
   5  -1   4       34.27       33.54      2.77 o 
   6  -1   4       16.45       15.55      2.89 o 
   7  -1   4       35.08       36.56      3.60 o 
   8  -1   4       77.56       76.61      3.54 o 
   9  -1   4       23.09       20.30      4.25 o 
  -8   0   4       13.10       21.40      2.96 o 
  -7   0   4        6.89        7.93      3.20 o 
  -6   0   4       11.70       13.15      3.03 o 
  -5   0   4        6.63        6.46      5.24 o 
  -4   0   4      171.39      176.95      3.95 o 
  -3   0   4      252.63      278.20      4.58 o 
  -2   0   4      257.09      290.74      4.44 o 
  -1   0   4       29.38       25.58      4.82 o 
   0   0   4      138.65      132.02      5.98 o 
   1   0   4     1501.16     1471.07     39.47 o 
   2   0   4      695.83      687.36     10.38 o 
   3   0   4        9.14       11.58      2.87 o 
   4   0   4      487.73      527.82      5.41 o 
   5   0   4      232.33      233.63      3.73 o 
   6   0   4       61.96       61.79      2.82 o 
   7   0   4      272.33      281.20      3.97 o 
   8   0   4        0.12        0.99      3.92 o 
   9   0   4        0.50        0.06      3.94 o 
  -8   1   4       25.36       22.82      2.76 o 
  -7   1   4        0.59        0.00      3.06 o 
  -6   1   4       11.98        9.92      3.00 o 
  -5   1   4      259.87      250.83      4.84 o 
  -4   1   4       72.76       66.89      4.10 o 
  -3   1   4      811.13      853.81     21.45 o 
  -2   1   4       11.06       12.68      3.41 o 
  -1   1   4      542.50      516.81      6.84 o 
   0   1   4       53.88       45.30      5.33 o 
   2   1   4     1586.81     1467.14     11.71 o 
   3   1   4       45.76       52.77      3.75 o 
   4   1   4        0.72        4.62      2.69 o 
   5   1   4       12.74       11.58      2.85 o 
   6   1   4       11.87       14.55      2.42 o 
   7   1   4      227.39      228.90      4.68 o 
   8   1   4       26.66       32.49      3.26 o 
   9   1   4        7.84        5.06      3.91 o 
  -8   2   4        0.91        4.66      3.36 o 
  -7   2   4       99.03       95.48      3.85 o 
  -6   2   4       29.14       29.87      2.76 o 
  -5   2   4      376.38      359.24      4.34 o 
  -4   2   4       27.69       23.96      3.31 o 
  -3   2   4      199.88      230.60      3.90 o 
  -2   2   4       85.39       86.28      4.50 o 
  -1   2   4        3.94        5.78      4.31 o 
   0   2   4      160.76      155.74      4.90 o 
   1   2   4     3296.43     3294.32     32.60 o 
   2   2   4     1168.26     1151.14      9.15 o 
   3   2   4      158.29      164.20      5.15 o 
   4   2   4      623.97      636.64      8.43 o 
   5   2   4      260.63      256.63      5.03 o 
   6   2   4      110.63      110.45      2.70 o 
   7   2   4       43.72       51.12      3.71 o 
   8   2   4       50.05       51.65      4.65 o 
   9   2   4      116.09       93.83     55.78 o 
  -8   3   4       11.66       20.41      3.46 o 
  -7   3   4       13.10       17.38      3.78 o 
  -6   3   4       79.83       72.79      4.14 o 
  -5   3   4       42.62       44.67      3.01 o 
  -4   3   4       75.67       74.83      3.69 o 
  -3   3   4       65.43       77.48      4.19 o 
  -2   3   4      315.95      304.31      7.42 o 
  -1   3   4       27.05       32.12      3.33 o 
   0   3   4      106.54       95.22      3.51 o 
   1   3   4      589.22      580.27      6.81 o 
   2   3   4     1115.84     1072.32     12.54 o 
   3   3   4        0.04        1.73      2.77 o 
   4   3   4      193.98      183.40      4.78 o 
   5   3   4      166.60      171.44      3.63 o 
   6   3   4      125.74      120.58      3.73 o 
   7   3   4      167.15      161.94      5.21 o 
   8   3   4        0.00        1.89      3.60 o 
  -7   4   4       34.18       32.46      3.40 o 
  -6   4   4       62.22       70.69      3.29 o 
  -5   4   4        1.37        1.64      4.20 o 
  -4   4   4       59.54       61.54      3.50 o 
  -3   4   4       83.95       83.56      3.59 o 
  -2   4   4        7.75       13.36      3.31 o 
  -1   4   4      100.60       97.69      4.40 o 
   0   4   4      816.90      855.36      6.52 o 
   1   4   4       27.31       25.14      3.21 o 
   2   4   4       52.20       47.42      5.52 o 
   3   4   4      234.72      247.38      5.06 o 
   4   4   4       26.22       23.85      4.05 o 
   5   4   4        1.53        4.46      4.03 o 
   6   4   4        4.70       10.19      2.97 o 
   7   4   4       65.13       69.15      8.16 o 
   8   4   4       58.32       61.78      4.96 o 
  -7   5   4       23.00       22.03      3.92 o 
  -6   5   4        0.80        3.12      3.11 o 
  -5   5   4        2.65        0.00      3.53 o 
  -4   5   4        2.64        0.88      4.64 o 
  -3   5   4       45.46       47.38      3.48 o 
  -2   5   4       73.86       76.01      4.66 o 
  -1   5   4        2.47        3.87      3.27 o 
   0   5   4       87.46       83.12      3.58 o 
   1   5   4       19.58       19.78      3.80 o 
   2   5   4       10.70       12.54      3.93 o 
   3   5   4      231.47      240.93      4.94 o 
   4   5   4       26.38       23.68      2.93 o 
   5   5   4        6.77       12.28      4.19 o 
   6   5   4      502.38      455.21      5.96 o 
   7   5   4        7.00        9.69      6.33 o 
   8   5   4        7.84       11.00      6.63 o 
  -6   6   4        0.01        2.97      3.27 o 
  -5   6   4       21.86       24.90      5.06 o 
  -4   6   4       18.05       24.41      4.25 o 
  -3   6   4        6.01        6.22      2.86 o 
  -2   6   4        0.01        0.00      3.21 o 
  -1   6   4       53.17       54.77      3.05 o 
   0   6   4        5.93        5.96      3.87 o 
   1   6   4      388.66      396.84      4.91 o 
   2   6   4       52.83       58.59      4.27 o 
   3   6   4       46.66       44.89      4.13 o 
   4   6   4      167.28      170.23      3.59 o 
   5   6   4        0.00        3.07      3.40 o 
   6   6   4        6.53       10.72      3.57 o 
   7   6   4        0.47        4.99      6.16 o 
   8   6   4        1.60        2.16      6.93 o 
  -6   7   4        9.46        7.71      3.05 o 
  -5   7   4        2.95        2.81      3.69 o 
  -4   7   4        2.65        2.12      3.00 o 
  -3   7   4        0.02        0.00      3.96 o 
  -2   7   4       78.68       76.80      7.07 o 
  -1   7   4       41.74       43.83      8.05 o 
   0   7   4       93.14       90.42      3.63 o 
   1   7   4       44.46       43.82      5.82 o 
   2   7   4       46.03       50.04      4.58 o 
   3   7   4       48.23       52.86      4.41 o 
   4   7   4      230.75      231.97      3.81 o 
   5   7   4      117.80      106.86      4.07 o 
   6   7   4       18.19       21.71      4.48 o 
   7   7   4       10.72       10.49      4.68 o 
  -5   8   4        5.92        8.89      3.31 o 
  -4   8   4        1.03        0.96      4.47 o 
  -3   8   4       14.24       17.40      3.51 o 
  -2   8   4        1.42        3.49      3.40 o 
  -1   8   4       57.23       59.73      3.17 o 
   0   8   4       42.76       48.32      3.47 o 
   1   8   4       84.88       80.11      6.06 o 
   2   8   4       17.13       19.45      4.16 o 
   3   8   4       56.80       53.45      3.64 o 
   4   8   4        8.03       10.67      3.54 o 
   5   8   4        1.76        3.63      3.63 o 
   6   8   4       15.45       23.51      5.82 o 
  -4   9   4        5.26        7.90      3.28 o 
  -3   9   4        7.82       13.16      3.61 o 
  -2   9   4       16.42       17.27      3.45 o 
  -1   9   4       71.54       75.57      7.23 o 
   0   9   4        9.59       15.28      6.02 o 
   1   9   4        3.70        7.86      6.10 o 
   2   9   4        3.67        6.50      5.02 o 
   3   9   4       69.74       77.35      5.12 o 
   4   9   4       18.48       17.30      3.93 o 
   5   9   4        3.63        3.74      4.56 o 
  -3  10   4        0.79        6.85      3.30 o 
  -2  10   4        3.71        2.96      2.93 o 
  -1  10   4       27.23       36.41      6.40 o 
   0  10   4        4.30        0.08      6.64 o 
   1  10   4       34.18       33.55      5.23 o 
   2  10   4       15.54       14.92      5.44 o 
   3  10   4       14.56       16.22      6.45 o 
   4  10   4       19.34       24.17      3.85 o 
  -1  11   4        0.00        0.00      4.71 o 
   0  11   4        9.01       11.64      4.93 o 
   1  11   4        2.36        0.00      4.64 o 
   2  11   4        6.00        6.90      4.64 o 
  -3 -10   5        8.16        9.51      3.38 o 
  -2 -10   5        4.55       15.08      3.77 o 
  -1 -10   5        9.16       12.52      4.54 o 
   0 -10   5        0.43        4.02      3.73 o 
   1 -10   5        3.72        0.00      6.37 o 
   2 -10   5        3.16        2.32      6.42 o 
   3 -10   5        4.90        0.00      6.76 o 
  -4  -9   5        0.00        1.51      6.98 o 
  -3  -9   5        0.16        6.36      6.51 o 
  -2  -9   5       34.09       37.48      3.27 o 
  -1  -9   5        0.01        0.00      3.51 o 
   0  -9   5        6.12        2.82      4.19 o 
   1  -9   5       27.81       33.41      6.06 o 
   2  -9   5        7.07       12.59      6.32 o 
   3  -9   5       45.33       37.12      6.61 o 
   4  -9   5        8.54       19.01      6.59 o 
   5  -9   5        2.20        0.30      4.79 o 
  -5  -8   5        4.89        3.60      5.29 o 
  -4  -8   5        4.81        6.80      4.75 o 
  -3  -8   5       71.84       76.16      6.54 o 
  -2  -8   5        0.61       11.99      6.13 o 
  -1  -8   5      107.43       93.35     10.15 o 
   0  -8   5        0.02        6.86      5.67 o 
   1  -8   5       74.52       66.12      4.79 o 
   2  -8   5       14.15        7.86      4.36 o 
   3  -8   5        7.80        4.85      6.12 o 
   4  -8   5        8.88        4.40      4.66 o 
   5  -8   5        0.33        3.95      4.57 o 
   6  -8   5        0.03        1.96      6.61 o 
  -6  -7   5        4.67        4.47      4.89 o 
  -5  -7   5       13.16       18.10      4.73 o 
  -4  -7   5       10.71       13.43      3.84 o 
  -3  -7   5      165.77      179.46      4.65 o 
  -2  -7   5       13.15       14.64      4.18 o 
  -1  -7   5       97.42       94.74      4.72 o 
   0  -7   5       58.45       58.58      4.23 o 
   1  -7   5      137.70      128.39      4.89 o 
   2  -7   5      173.71      163.70      6.79 o 
   3  -7   5        0.08        3.84      4.16 o 
   4  -7   5        9.36        8.40      4.39 o 
   5  -7   5        3.20        4.83      4.45 o 
   6  -7   5        4.20        7.81      3.83 o 
   7  -7   5        3.92        6.20      4.00 o 
  -6  -6   5        1.59        1.57      4.69 o 
  -5  -6   5        0.42        4.10      4.54 o 
  -4  -6   5        4.93        3.99      4.33 o 
  -3  -6   5        1.77        2.86      4.57 o 
  -2  -6   5       68.72       62.47      3.96 o 
  -1  -6   5       17.60       21.91      5.77 o 
   0  -6   5       72.58       71.82      5.86 o 
   1  -6   5       58.37       68.34      5.80 o 
   2  -6   5       32.90       35.18      6.26 o 
   3  -6   5      453.67      438.34     11.66 o 
   4  -6   5        1.04        5.35      4.22 o 
   5  -6   5       31.46       34.88      3.14 o 
   6  -6   5        0.14        0.70      3.67 o 
   7  -6   5        6.01       11.38      3.80 o 
  -7  -5   5        0.28        0.27      4.78 o 
  -6  -5   5        6.70        1.68      3.66 o 
  -5  -5   5       13.30       13.80      4.40 o 
  -4  -5   5      503.42      514.33      5.94 o 
  -3  -5   5      214.11      228.95      4.38 o 
  -2  -5   5      250.12      246.52      6.89 o 
  -1  -5   5       32.68       35.36      4.36 o 
   0  -5   5      329.79      331.24      5.75 o 
   1  -5   5       77.92       80.26      3.88 o 
   2  -5   5       42.61       37.04      3.54 o 
   3  -5   5      164.08      163.66      4.13 o 
   4  -5   5       65.41       66.19      4.44 o 
   5  -5   5       18.62       20.14      2.67 o 
   6  -5   5        5.34       10.08      3.51 o 
   7  -5   5        0.02        0.00      3.80 o 
   8  -5   5        0.28        0.87      3.35 o 
  -7  -4   5        2.92        8.36      3.87 o 
  -6  -4   5        0.09        0.20      3.95 o 
  -5  -4   5        0.95        4.62      2.73 o 
  -4  -4   5       94.60       86.22      5.78 o 
  -3  -4   5       95.45       96.77      3.57 o 
  -2  -4   5       70.22       64.47      4.48 o 
  -1  -4   5        0.63        4.16      3.95 o 
   0  -4   5       87.01      101.50      6.11 o 
   1  -4   5      168.93      173.38      4.92 o 
   2  -4   5      183.95      172.11      4.89 o 
   3  -4   5      176.09      174.46      3.28 o 
   4  -4   5        3.43        6.24      2.59 o 
   5  -4   5       22.56       24.76      3.50 o 
   6  -4   5       17.27       24.65      3.58 o 
   7  -4   5        6.88        9.35      3.68 o 
   8  -4   5        0.18        2.70      3.86 o 
  -7  -3   5        1.62        0.07      2.97 o 
  -6  -3   5        5.68        5.88      3.08 o 
  -5  -3   5       78.33       71.31      3.68 o 
  -4  -3   5        0.07        1.32      3.99 o 
  -3  -3   5      279.37      257.61     10.00 o 
  -2  -3   5        3.83        5.19      3.26 o 
  -1  -3   5      269.83      265.69      7.20 o 
   0  -3   5        1.15        2.73      5.49 o 
   1  -3   5       99.18      102.34      6.80 o 
   2  -3   5      668.76      679.54     17.22 o 
   3  -3   5       42.38       58.95      3.40 o 
   4  -3   5        2.63        5.10      2.44 o 
   5  -3   5        0.58        2.37      2.82 o 
   6  -3   5       23.77       24.31      3.49 o 
   7  -3   5       51.54       47.63      3.77 o 
   8  -3   5        0.04        0.00      3.81 o 
  -8  -2   5        0.94        2.81      3.10 o 
  -7  -2   5       16.24       13.85      3.01 o 
  -6  -2   5       12.71        5.09      2.77 o 
  -5  -2   5       86.00       82.59      7.77 o 
  -4  -2   5       23.82       29.55      4.04 o 
  -3  -2   5       33.11       35.26      3.38 o 
  -2  -2   5      262.69      260.52      4.13 o 
  -1  -2   5      102.34      123.39      4.53 o 
   0  -2   5      979.51      968.49      8.21 o 
   1  -2   5      328.16      348.88      8.57 o 
   2  -2   5        0.18        1.78      3.91 o 
   3  -2   5       32.71       29.37      3.22 o 
   4  -2   5        2.26        2.14      2.78 o 
   5  -2   5      157.28      164.13      3.39 o 
   6  -2   5       78.47       83.46      3.60 o 
   7  -2   5       11.35        6.93      3.75 o 
   8  -2   5       90.12       97.71      6.26 o 
   9  -2   5        3.71        5.34      3.62 o 
  -8  -1   5        1.16        0.00      3.31 o 
  -7  -1   5       15.50       13.87      3.23 o 
  -6  -1   5        0.30        0.00      3.04 o 
  -5  -1   5        1.61        5.96      4.04 o 
  -4  -1   5       46.26       46.71      4.35 o 
  -3  -1   5      145.62      132.48      4.44 o 
  -2  -1   5      271.37      310.03      7.43 o 
  -1  -1   5     2837.40     2757.27     19.13 o 
   0  -1   5      674.75      620.93      7.39 o 
   1  -1   5       29.42       30.00      6.52 o 
   2  -1   5      313.83      308.96      6.64 o 
   3  -1   5      583.56      573.96      9.89 o 
   4  -1   5      160.36      173.20      3.32 o 
   5  -1   5        1.64        0.89      2.61 o 
   6  -1   5      220.41      215.64      4.37 o 
   7  -1   5       57.68       55.90      3.92 o 
   8  -1   5        0.34        1.64      3.87 o 
   9  -1   5        2.83        4.69      4.18 o 
  -8   0   5       19.38       14.59      8.07 o 
  -7   0   5        0.25        5.77      3.16 o 
  -6   0   5       31.04       30.82      3.06 o 
  -5   0   5        9.62       12.62      3.63 o 
  -4   0   5       59.34       65.23      3.47 o 
  -3   0   5      497.34      498.72      5.75 o 
  -2   0   5       29.25       33.60      4.08 o 
  -1   0   5     1240.45     1190.95     12.65 o 
   0   0   5       25.55       22.30      3.84 o 
   1   0   5       79.14       75.99      5.54 o 
   2   0   5      157.79      159.81      5.91 o 
   3   0   5       68.85       61.89      5.85 o 
   4   0   5        3.79        4.38      2.78 o 
   5   0   5      702.46      722.01      8.20 o 
   6   0   5      212.48      207.97      3.63 o 
   7   0   5      122.90      116.18      3.62 o 
   8   0   5        4.07        0.00      3.92 o 
   9   0   5        1.41        4.23      3.90 o 
  -8   1   5        0.06        1.88      3.32 o 
  -7   1   5       11.36        9.21      2.91 o 
  -6   1   5        9.86        5.59      5.11 o 
  -5   1   5       17.10       15.64      3.40 o 
  -4   1   5       30.92       30.83      3.30 o 
  -3   1   5       25.67       27.29      3.37 o 
  -2   1   5      438.34      445.11      5.20 o 
  -1   1   5     1384.61     1375.49     21.03 o 
   0   1   5      504.94      477.73     13.15 o 
   1   1   5       12.56       16.59      4.47 o 
   2   1   5     1012.11     1091.45     22.29 o 
   3   1   5       33.84       38.58      5.75 o 
   4   1   5       44.31       54.38      3.68 o 
   5   1   5     1144.47     1165.26     13.23 o 
   6   1   5      143.56      143.96      4.10 o 
   7   1   5        0.89        2.28      2.47 o 
   8   1   5       50.97       56.00      4.11 o 
   9   1   5       15.67        7.01      8.82 o 
  -7   2   5       24.70       27.82      3.26 o 
  -6   2   5       20.12       22.51      3.56 o 
  -5   2   5       61.80       63.48      4.38 o 
  -4   2   5       19.85       19.84      2.91 o 
  -3   2   5       43.93       46.80      3.47 o 
  -2   2   5        1.93        2.10      4.00 o 
  -1   2   5      145.94      141.38      3.65 o 
   0   2   5      284.40      317.45      5.81 o 
   1   2   5      277.97      271.51      5.89 o 
   2   2   5      366.40      401.42      7.74 o 
   3   2   5       62.51       73.16      3.45 o 
   4   2   5      345.36      368.64      5.96 o 
   5   2   5      176.00      168.27      3.83 o 
   6   2   5       10.02       14.25      3.52 o 
   7   2   5       14.73       10.83      3.02 o 
   8   2   5        7.78       13.61      4.51 o 
   9   2   5       64.99       55.12     34.88 o 
  -7   3   5        0.65        3.52      3.70 o 
  -6   3   5       34.88       29.23      4.54 o 
  -5   3   5       17.17       11.21      4.15 o 
  -4   3   5       36.30       31.70      3.35 o 
  -3   3   5        1.60        5.93      3.18 o 
  -2   3   5       34.21       25.57      4.04 o 
  -1   3   5      551.95      538.85     13.86 o 
   0   3   5      316.34      314.53      4.82 o 
   1   3   5      245.97      267.89      5.31 o 
   2   3   5       91.63       87.99      6.47 o 
   3   3   5       76.64       80.14      4.48 o 
   4   3   5      127.36      132.23      4.03 o 
   5   3   5       14.30       16.03      4.16 o 
   6   3   5      317.20      320.40      3.82 o 
   7   3   5      434.34      428.72     10.46 o 
   8   3   5        0.56        3.11      5.03 o 
  -7   4   5        2.99        2.32      3.36 o 
  -6   4   5       14.25       11.95      4.46 o 
  -5   4   5       16.34       15.23      3.03 o 
  -4   4   5       57.65       64.01      3.53 o 
  -3   4   5        1.89        0.00      3.25 o 
  -2   4   5        0.06        4.73      3.90 o 
  -1   4   5       26.42       32.75      2.98 o 
   0   4   5       67.62       61.16      3.38 o 
   1   4   5      213.55      204.04      3.87 o 
   2   4   5      457.06      442.70      8.19 o 
   3   4   5       45.88       53.66      3.47 o 
   4   4   5        2.97        3.49      3.22 o 
   5   4   5      484.17      468.28      6.38 o 
   6   4   5       29.88       29.46      3.63 o 
   7   4   5       32.05       36.68      3.62 o 
   8   4   5       19.62       21.15      4.69 o 
  -7   5   5       11.62        8.63      6.23 o 
  -6   5   5        4.56        8.57      3.66 o 
  -5   5   5        2.95        5.48      4.26 o 
  -4   5   5       10.59       16.08      6.13 o 
  -3   5   5        1.12        2.99      4.09 o 
  -2   5   5        5.39        5.92      3.97 o 
  -1   5   5      211.67      206.74      6.14 o 
   0   5   5      831.96      866.97      5.91 o 
   1   5   5      279.30      285.15      4.97 o 
   2   5   5       27.80       23.58      5.60 o 
   3   5   5      156.47      145.03      4.58 o 
   4   5   5       56.40       53.65      3.04 o 
   5   5   5      419.43      396.58      4.32 o 
   6   5   5      195.78      181.03      5.30 o 
   7   5   5        9.43        3.36      4.43 o 
   8   5   5        2.18        4.31      6.75 o 
  -6   6   5        1.16        3.88      3.53 o 
  -5   6   5       52.26       47.48      6.88 o 
  -4   6   5        8.57        6.44      3.33 o 
  -3   6   5        3.96        5.42      3.35 o 
  -2   6   5       14.63       14.51      4.04 o 
  -1   6   5        8.89       12.52      3.99 o 
   0   6   5      139.60      143.87      4.71 o 
   1   6   5        1.19        0.52      2.86 o 
   2   6   5        3.26        5.78      5.68 o 
   3   6   5       24.42       25.85      3.37 o 
   4   6   5      310.38      309.49      8.36 o 
   5   6   5        0.61        0.21      3.34 o 
   6   6   5        2.67        2.76      3.54 o 
   7   6   5        4.14        8.10      4.52 o 
   8   6   5        1.22        6.98      4.67 o 
  -6   7   5        9.37        7.55      3.11 o 
  -5   7   5       11.04        9.72      3.69 o 
  -4   7   5        5.16        2.75      3.09 o 
  -3   7   5        1.61        0.02      4.04 o 
  -2   7   5       27.35       23.41      3.45 o 
  -1   7   5       48.48       55.37      4.09 o 
   0   7   5       17.67       18.55      3.35 o 
   1   7   5        0.60        2.53      2.83 o 
   2   7   5      423.09      417.58     12.78 o 
   3   7   5       10.77       13.72      4.52 o 
   4   7   5       67.00       65.43      4.02 o 
   5   7   5       34.34       33.66      3.57 o 
   6   7   5        6.75        7.56      3.61 o 
   7   7   5        6.59       10.18      4.66 o 
  -5   8   5        0.33        0.00      3.05 o 
  -4   8   5        5.12        4.60      3.79 o 
  -3   8   5       24.92       26.45      3.07 o 
  -2   8   5        0.38        4.88      3.41 o 
  -1   8   5        5.90        5.00      4.12 o 
   0   8   5       27.88       29.91      4.29 o 
   1   8   5        9.70        9.28      5.91 o 
   2   8   5       31.25       31.45      4.58 o 
   3   8   5      160.66      157.26      4.84 o 
   4   8   5       19.73       17.23      3.59 o 
   5   8   5       30.10       33.91      3.23 o 
   6   8   5        6.26       10.90      5.65 o 
  -4   9   5        0.02        0.42      3.88 o 
  -3   9   5        0.08        0.51      3.06 o 
  -2   9   5        1.51        0.85      3.51 o 
  -1   9   5        3.62        5.61      3.68 o 
   0   9   5       14.98       13.10      4.28 o 
   1   9   5      108.45      116.50      6.60 o 
   2   9   5       70.96       80.45      4.97 o 
   3   9   5        9.23       10.91      4.67 o 
   4   9   5       20.53       25.64      3.77 o 
   5   9   5        1.91        3.46      4.05 o 
  -3  10   5        1.17        2.03      3.39 o 
  -2  10   5        0.01        3.55      3.18 o 
  -1  10   5        3.41        0.00      3.73 o 
   0  10   5       11.46       17.16      6.32 o 
   1  10   5       27.56       24.73      4.94 o 
   2  10   5        1.16        3.67      3.87 o 
   3  10   5        1.18        2.70      4.01 o 
   4  10   5       40.28       48.11      4.18 o 
   0  11   5        0.05        5.42      6.60 o 
   1  11   5       14.99       15.49      4.36 o 
   2  11   5       22.83       19.82      4.50 o 
  -2 -10   6       11.51        8.06      4.93 o 
  -1 -10   6        1.50        6.76      4.09 o 
   0 -10   6        2.23        6.26      3.89 o 
   1 -10   6        6.90        6.25      6.56 o 
   2 -10   6        0.25        2.70      6.49 o 
   3 -10   6        0.36        0.00      6.93 o 
  -4  -9   6        3.52        3.62      5.01 o 
  -3  -9   6       34.72       36.31      4.95 o 
  -2  -9   6       48.24       45.93      5.61 o 
  -1  -9   6        7.51        7.34      6.37 o 
   0  -9   6        1.18        5.66      3.96 o 
   1  -9   6       10.51       10.67      6.32 o 
   2  -9   6       27.06       26.00      4.66 o 
   3  -9   6       41.06       38.71      6.63 o 
   4  -9   6        0.35        5.89      6.54 o 
   5  -9   6        2.87        7.85      6.91 o 
  -5  -8   6        2.39        6.54      5.39 o 
  -4  -8   6        9.80       12.61      5.13 o 
  -3  -8   6        0.62        0.00      4.36 o 
  -2  -8   6       10.88       12.92      6.20 o 
  -1  -8   6       11.65       17.20      3.48 o 
   0  -8   6        2.73        1.99      3.53 o 
   1  -8   6       41.80       40.30      4.45 o 
   2  -8   6        0.02        5.68      6.10 o 
   3  -8   6       11.94       15.30      4.39 o 
   4  -8   6        0.03        0.00      6.31 o 
   5  -8   6        0.07        6.25      6.44 o 
   6  -8   6        6.26        9.53      4.97 o 
  -5  -7   6        0.61        6.87      3.75 o 
  -4  -7   6       52.41       50.80      4.74 o 
  -3  -7   6        0.30        2.01      3.81 o 
  -2  -7   6        1.62        3.52      4.29 o 
  -1  -7   6       95.03      102.96      6.49 o 
   0  -7   6       86.84       81.80      3.75 o 
   1  -7   6      123.51      114.72      4.70 o 
   2  -7   6       56.86       56.49      4.58 o 
   3  -7   6        6.62        5.11      5.87 o 
   4  -7   6        0.35        0.00      6.19 o 
   5  -7   6        0.02        1.33      4.44 o 
   6  -7   6        0.06        5.70      4.63 o 
  -6  -6   6        0.91        7.48      3.91 o 
  -5  -6   6        0.14        0.00      4.53 o 
  -4  -6   6       49.80       46.10      4.52 o 
  -3  -6   6      452.99      427.93     12.27 o 
  -2  -6   6        9.67        6.78      4.76 o 
  -1  -6   6       44.75       48.21      6.05 o 
   0  -6   6       94.81       97.69      4.32 o 
   1  -6   6        3.98        8.21      3.65 o 
   2  -6   6       71.82       70.93      3.77 o 
   3  -6   6      138.71      137.69      5.02 o 
   4  -6   6       35.30       33.56      4.39 o 
   5  -6   6        4.50        7.28      4.47 o 
   6  -6   6        2.66        3.59      4.54 o 
   7  -6   6        6.05        0.68      3.86 o 
  -7  -5   6       12.16       15.95      4.86 o 
  -6  -5   6        0.02        7.90      4.63 o 
  -5  -5   6        2.95        2.54      4.61 o 
  -4  -5   6       76.29       72.36      3.90 o 
  -3  -5   6      178.05      156.73      4.99 o 
  -2  -5   6       20.79       20.33      5.91 o 
  -1  -5   6        3.36        8.63      4.03 o 
   0  -5   6      169.44      167.71      7.68 o 
   1  -5   6       22.45       23.45      4.47 o 
   2  -5   6      105.76      100.85      4.66 o 
   3  -5   6       10.52        8.82      3.40 o 
   4  -5   6        4.30        7.08      3.44 o 
   5  -5   6        8.68       10.90      4.15 o 
   6  -5   6        1.80        0.75      3.09 o 
   7  -5   6        1.12        0.91      3.74 o 
   8  -5   6       16.81       16.86      4.29 o 
  -7  -4   6        0.10        0.89      3.41 o 
  -6  -4   6        2.62        1.78      3.24 o 
  -5  -4   6       53.09       44.64      3.18 o 
  -4  -4   6      214.12      199.98      6.57 o 
  -3  -4   6       23.56       32.47      4.13 o 
  -2  -4   6        1.13        3.15      5.86 o 
  -1  -4   6       72.45       81.76      5.95 o 
   0  -4   6       14.65       20.49      5.68 o 
   1  -4   6      899.39     1023.40     33.64 o 
   2  -4   6       89.40       77.36      3.73 o 
   3  -4   6      113.72      110.79      4.41 o 
   4  -4   6        3.29        4.90      2.87 o 
   5  -4   6       24.63       27.27      2.51 o 
   6  -4   6        5.25        8.56      3.09 o 
   7  -4   6       33.74       37.11      3.74 o 
   8  -4   6        7.88        7.73      3.41 o 
  -7  -3   6       13.35       18.22      3.36 o 
  -6  -3   6        5.62        7.59      7.06 o 
  -5  -3   6      160.74      161.68      4.15 o 
  -4  -3   6       52.34       48.84      4.70 o 
  -3  -3   6        0.01        2.92      3.27 o 
  -2  -3   6      242.65      250.50      5.03 o 
  -1  -3   6        1.23        3.47      3.43 o 
   0  -3   6      436.58      444.57      7.81 o 
   1  -3   6      578.99      602.00      8.96 o 
   2  -3   6        0.57        3.06      3.82 o 
   3  -3   6      255.32      254.34      5.14 o 
   4  -3   6        9.51        9.98      3.20 o 
   5  -3   6        5.06        6.24      2.89 o 
   6  -3   6        0.00        2.75      2.43 o 
   7  -3   6       95.34       99.05      4.17 o 
   8  -3   6        1.19        4.73      3.83 o 
  -7  -2   6        0.41        7.33      3.78 o 
  -6  -2   6       26.67       28.39      3.10 o 
  -5  -2   6      127.33      136.00     15.24 o 
  -4  -2   6        2.74        5.14      3.23 o 
  -3  -2   6       31.11       32.99      3.33 o 
  -2  -2   6      492.18      479.55     15.66 o 
  -1  -2   6      132.31      135.20      3.91 o 
   0  -2   6      351.38      381.53      5.57 o 
   1  -2   6      576.62      599.95      9.73 o 
   2  -2   6      130.03      142.27      4.01 o 
   3  -2   6      158.64      159.22      4.74 o 
   4  -2   6       31.56       24.45      2.92 o 
   5  -2   6      275.17      271.73      3.22 o 
   6  -2   6      117.58      117.68      3.37 o 
   7  -2   6       29.51       33.36      3.85 o 
   8  -2   6       26.51       27.13      3.72 o 
  -7  -1   6       24.48       27.00      4.06 o 
  -6  -1   6       17.86       18.09      2.79 o 
  -5  -1   6       38.22       36.09      3.01 o 
  -4  -1   6        7.86        7.08      3.97 o 
  -3  -1   6       82.54       73.83      3.07 o 
  -2  -1   6       93.63       88.39      3.38 o 
  -1  -1   6        1.20        0.19      3.14 o 
   0  -1   6      571.96      583.23      6.34 o 
   1  -1   6      143.28      120.37      4.88 o 
   2  -1   6       12.57        9.03      3.91 o 
   3  -1   6      196.25      219.51      5.69 o 
   4  -1   6      310.08      319.58      4.72 o 
   5  -1   6        6.94        8.84      3.12 o 
   6  -1   6      238.97      229.34      3.77 o 
   7  -1   6       11.15       13.27      3.28 o 
   8  -1   6        1.21        2.95      3.87 o 
   9  -1   6       13.44       15.77      4.54 o 
  -7   0   6        0.04        0.00      3.26 o 
  -6   0   6       23.55       17.57      3.61 o 
  -5   0   6       16.59       15.68      4.14 o 
  -4   0   6       36.45       36.58      3.68 o 
  -3   0   6        4.67       10.74      3.23 o 
  -2   0   6      303.72      299.17      4.67 o 
  -1   0   6        3.37        2.98      3.23 o 
   0   0   6       39.39       44.66      3.71 o 
   1   0   6      171.28      173.88      5.73 o 
   2   0   6       14.21       12.94      8.24 o 
   3   0   6      267.14      248.25      5.72 o 
   4   0   6     1281.03     1305.19      9.71 o 
   5   0   6      116.72      118.74      3.08 o 
   6   0   6        4.63        6.35      3.18 o 
   7   0   6        6.41        6.32      2.83 o 
   8   0   6        0.02        1.29      3.36 o 
   9   0   6        2.93        5.53      4.18 o 
  -7   1   6        8.43       14.95      3.19 o 
  -6   1   6        0.78        0.25      6.22 o 
  -5   1   6       47.15       48.26      3.15 o 
  -4   1   6       10.07       11.53      3.98 o 
  -3   1   6      289.11      281.06      4.94 o 
  -2   1   6       11.19       10.74      4.05 o 
  -1   1   6       66.21       64.90      4.20 o 
   0   1   6        6.73        3.73      4.02 o 
   1   1   6     1833.22     1830.41     12.38 o 
   2   1   6      609.91      668.27     19.76 o 
   3   1   6     2590.80     2606.37     14.24 o 
   4   1   6        0.11        2.28      3.93 o 
   5   1   6       43.82       50.80      3.26 o 
   6   1   6        0.14        1.96      3.01 o 
   7   1   6      154.54      158.37      3.99 o 
   8   1   6       87.33       96.08      9.30 o 
   9   1   6       16.78        8.67      8.55 o 
  -7   2   6        4.31        5.99      3.24 o 
  -6   2   6       29.20       28.87      4.53 o 
  -5   2   6      184.55      180.92      5.34 o 
  -4   2   6       37.55       35.95      2.99 o 
  -3   2   6      318.59      302.50      4.95 o 
  -2   2   6        6.01        6.59      2.80 o 
  -1   2   6       80.46       91.45      4.02 o 
   0   2   6        5.50        5.99      3.92 o 
   1   2   6     1969.19     1993.12     48.64 o 
   2   2   6      682.03      706.30      8.81 o 
   3   2   6     2981.11     3009.60     31.85 o 
   4   2   6       40.38       35.88      4.03 o 
   5   2   6        8.43        8.53      4.26 o 
   6   2   6      300.52      308.32      4.57 o 
   7   2   6        8.82        9.06      3.72 o 
   8   2   6        7.61        9.63      3.75 o 
   9   2   6        5.97        6.91      5.00 o 
  -7   3   6        0.60        0.00      3.26 o 
  -6   3   6        5.54        9.66      3.68 o 
  -5   3   6      147.38      145.55      4.66 o 
  -4   3   6       22.68       23.65      3.30 o 
  -3   3   6       74.33       68.68      3.59 o 
  -2   3   6       43.43       28.28      4.05 o 
  -1   3   6        2.47       11.46      9.45 o 
   0   3   6      860.78      845.36      6.69 o 
   1   3   6     1958.11     2066.88     10.55 o 
   2   3   6      295.63      331.34      6.05 o 
   3   3   6      712.39      676.40      6.99 o 
   4   3   6      387.45      383.15      5.06 o 
   5   3   6      170.40      166.99      4.02 o 
   6   3   6      322.64      301.89      5.47 o 
   7   3   6      120.89      113.45      6.73 o 
   8   3   6       14.06       12.34      5.01 o 
  -7   4   6        1.49        6.14      3.89 o 
  -6   4   6       52.30       58.78      6.43 o 
  -5   4   6       20.74       23.66      4.45 o 
  -4   4   6       38.75       32.28      3.44 o 
  -3   4   6       36.77       35.78      3.01 o 
  -2   4   6      140.38      148.92      3.79 o 
  -1   4   6      284.92      298.74      4.50 o 
   0   4   6      236.50      229.88      4.72 o 
   1   4   6      111.47      129.84      3.84 o 
   2   4   6        6.37        7.30      3.25 o 
   3   4   6      229.32      210.77      5.13 o 
   4   4   6       31.53       31.89      2.96 o 
   5   4   6      827.18      797.97      6.04 o 
   6   4   6       27.78       24.68      3.44 o 
   7   4   6       32.20       33.24      3.82 o 
   8   4   6       10.31        9.42      6.74 o 
  -6   5   6        9.03       15.48      9.30 o 
  -5   5   6       21.00       20.22      3.16 o 
  -4   5   6       64.57       60.48      3.06 o 
  -3   5   6       23.53       27.72      7.69 o 
  -2   5   6        0.71        0.00      3.32 o 
  -1   5   6      192.39      195.99      3.65 o 
   0   5   6      229.42      213.89      4.72 o 
   1   5   6        6.14        4.16      3.94 o 
   2   5   6       92.34       92.06      6.00 o 
   3   5   6     1050.61     1008.42     11.71 o 
   4   5   6        0.00        1.53      3.28 o 
   5   5   6      431.64      411.64      4.82 o 
   6   5   6       22.22       20.18      3.52 o 
   7   5   6       17.23       16.41      3.83 o 
   8   5   6        0.04        0.00      5.04 o 
  -6   6   6        3.88        3.79      5.18 o 
  -5   6   6        0.00        3.08      5.34 o 
  -4   6   6       20.18       30.90      4.27 o 
  -3   6   6      120.93      122.98      5.76 o 
  -2   6   6       12.12       16.46      2.87 o 
  -1   6   6       70.25       73.04      3.50 o 
   0   6   6        9.97       13.96      3.94 o 
   1   6   6       91.79       92.40      4.35 o 
   2   6   6      209.84      215.77      6.78 o 
   3   6   6       13.17       11.55      4.00 o 
   4   6   6      572.66      555.76      6.19 o 
   5   6   6        0.64        4.39      3.44 o 
   6   6   6        2.86        4.22      3.51 o 
   7   6   6        7.84       11.31      3.19 o 
   8   6   6       10.80       13.83      4.90 o 
  -5   7   6       39.57       40.10     11.94 o 
  -4   7   6        0.07        0.00      4.27 o 
  -3   7   6       10.71       10.70      3.37 o 
  -2   7   6       30.40       27.99      3.47 o 
  -1   7   6       24.13       24.87      3.39 o 
   0   7   6       87.38       89.45      3.16 o 
   1   7   6        0.36        4.57      3.32 o 
   2   7   6      580.90      589.18      8.44 o 
   3   7   6      294.18      293.12      5.28 o 
   4   7   6        5.55        9.43      4.14 o 
   5   7   6       36.71       36.50      3.64 o 
   6   7   6       19.06       19.30      3.78 o 
   7   7   6        3.78       34.70     17.07 o 
  -5   8   6        5.45        3.13     12.28 o 
  -4   8   6       29.34       33.20      3.73 o 
  -3   8   6       31.66       33.19      3.69 o 
  -2   8   6        0.02        0.00      3.45 o 
  -1   8   6        5.92        8.94      3.40 o 
   0   8   6       97.59       93.54      3.85 o 
   1   8   6       31.20       30.01      5.91 o 
   2   8   6        6.70        6.44      6.08 o 
   3   8   6       44.38       45.84      5.09 o 
   4   8   6        0.01        0.35      4.27 o 
   5   8   6       66.54       69.12      3.83 o 
   6   8   6        5.13        8.53      3.77 o 
  -4   9   6        6.75        8.40      8.73 o 
  -3   9   6       21.27       25.49      4.57 o 
  -2   9   6        1.57        3.55      4.81 o 
  -1   9   6       18.85       20.88      5.00 o 
   0   9   6        1.76        1.30      3.57 o 
   1   9   6       71.14       74.78      4.58 o 
   2   9   6       89.61       85.49      5.14 o 
   3   9   6       42.85       46.06      4.95 o 
   4   9   6       17.79       16.95      4.55 o 
   5   9   6       24.19       30.27      3.41 o 
  -2  10   6        0.15        4.41      3.75 o 
  -1  10   6       35.40       40.37     10.08 o 
   0  10   6       13.50        8.74      6.44 o 
   1  10   6       24.24       27.97      4.55 o 
   2  10   6        2.08        2.72      4.95 o 
   3  10   6        0.01        3.28      4.98 o 
   4  10   6       28.82       27.17      4.06 o 
   1  11   6       15.79       15.05      5.34 o 
  -1 -10   7        0.18        7.25      4.78 o 
   0 -10   7        7.68        8.00      3.77 o 
   1 -10   7        0.02        7.46      4.82 o 
   2 -10   7        1.30        5.13      4.70 o 
   3 -10   7        0.06        0.78      6.71 o 
  -3  -9   7       79.21       93.69      7.18 o 
  -2  -9   7        0.94        4.41      4.52 o 
  -1  -9   7        0.47        2.15      3.57 o 
   0  -9   7        7.57        8.98      3.70 o 
   1  -9   7        0.16        1.22      3.58 o 
   2  -9   7       18.36       21.15      4.79 o 
   3  -9   7        4.96        9.76      6.50 o 
   4  -9   7       17.29       14.24      6.65 o 
  -4  -8   7        1.96        6.64      5.66 o 
  -3  -8   7       62.69       57.07      6.60 o 
  -2  -8   7       11.21       10.69      6.19 o 
  -1  -8   7        6.79        4.74      4.38 o 
   0  -8   7       41.32       38.33      3.56 o 
   1  -8   7        2.23        0.00      4.37 o 
   2  -8   7        0.04        0.00      6.10 o 
   3  -8   7        0.39        9.40      6.37 o 
   4  -8   7       36.93       42.77      6.58 o 
   5  -8   7       10.83        9.45      6.87 o 
  -5  -7   7        1.25        0.00      3.92 o 
  -4  -7   7       18.99       23.05      4.17 o 
  -3  -7   7       49.05       46.33      5.13 o 
  -2  -7   7       51.93       54.62      5.36 o 
  -1  -7   7       53.17       54.28      4.44 o 
   0  -7   7       22.05       23.35      4.22 o 
   1  -7   7       28.29       32.71      6.28 o 
   2  -7   7       14.29       25.32      6.22 o 
   3  -7   7       41.88       34.18      6.30 o 
   4  -7   7       20.60       24.73      6.12 o 
   5  -7   7       12.48       12.27      4.73 o 
   6  -7   7        1.62        1.64      6.83 o 
  -6  -6   7        0.00        5.48      4.90 o 
  -5  -6   7       13.03        6.01      4.14 o 
  -4  -6   7       23.16       28.31      5.81 o 
  -3  -6   7       44.02       42.80      4.43 o 
  -2  -6   7      118.91      128.21      6.45 o 
  -1  -6   7      161.56      168.84      5.01 o 
   0  -6   7       30.19       35.42      4.84 o 
   1  -6   7       51.56       49.16      3.76 o 
   2  -6   7       41.88       40.11      3.64 o 
   3  -6   7      156.44      142.86      4.16 o 
   4  -6   7        3.44        6.16      6.06 o 
   5  -6   7        3.01        5.93      6.09 o 
   6  -6   7        0.52        0.00      3.67 o 
   7  -6   7       17.28       19.94      4.85 o 
  -6  -5   7        3.28        5.33      3.35 o 
  -5  -5   7        1.06        0.35      4.45 o 
  -4  -5   7      368.06      366.13      7.53 o 
  -3  -5   7      283.90      303.59      5.65 o 
  -2  -5   7      288.54      268.99      5.54 o 
  -1  -5   7      139.69      152.14      4.85 o 
   0  -5   7        0.46        3.69      3.91 o 
   1  -5   7       20.09       20.98      4.21 o 
   2  -5   7       57.89       54.46      4.30 o 
   3  -5   7       28.94       32.43      4.32 o 
   4  -5   7      189.88      174.33      4.31 o 
   5  -5   7        9.27       11.55      3.07 o 
   6  -5   7        0.10        0.00      4.50 o 
   7  -5   7        0.79        0.00      4.68 o 
  -7  -4   7       15.66       12.34      3.49 o 
  -6  -4   7        1.98        4.23      2.93 o 
  -5  -4   7       29.87       30.37      3.20 o 
  -4  -4   7      134.44      153.47      4.60 o 
  -3  -4   7       18.10       20.73      4.32 o 
  -2  -4   7      404.02      400.56      6.16 o 
  -1  -4   7        0.68        3.40      5.66 o 
   0  -4   7       85.44       80.60      4.52 o 
   1  -4   7      132.85      138.60      8.21 o 
   2  -4   7       45.86       48.57      4.26 o 
   3  -4   7       19.24       19.44      4.12 o 
   4  -4   7        4.83        5.05      4.13 o 
   5  -4   7       87.50       94.70      3.76 o 
   6  -4   7       24.01       20.96      4.47 o 
   7  -4   7        9.07        9.22      3.97 o 
   8  -4   7        3.11        9.91      4.13 o 
  -7  -3   7        0.30        1.21      3.89 o 
  -6  -3   7       44.90       49.76      4.40 o 
  -5  -3   7      101.54      102.91      3.92 o 
  -4  -3   7      224.39      231.32      7.69 o 
  -3  -3   7       20.35       28.53      4.12 o 
  -2  -3   7       46.98       53.70      4.60 o 
  -1  -3   7      390.40      411.49     11.96 o 
   0  -3   7       29.77       40.86      5.64 o 
   1  -3   7      150.77      173.34      6.56 o 
   2  -3   7      253.59      303.65      9.23 o 
   3  -3   7        0.14        0.00      3.93 o 
   4  -3   7        7.92       10.22      4.07 o 
   5  -3   7       36.37       38.27      2.79 o 
   6  -3   7       31.83       30.66      3.37 o 
   7  -3   7       17.30       16.65      3.90 o 
   8  -3   7        9.25        9.33      3.47 o 
  -7  -2   7       11.20       13.61      3.00 o 
  -6  -2   7        0.36        1.83      2.80 o 
  -5  -2   7       44.27       50.31      7.53 o 
  -4  -2   7        0.64        2.42      3.97 o 
  -3  -2   7       11.70        9.29      3.51 o 
  -2  -2   7      160.65      157.09      4.43 o 
  -1  -2   7      560.17      557.69      5.67 o 
   0  -2   7     1157.06     1229.67      7.95 o 
   1  -2   7       24.89       28.39      4.21 o 
   2  -2   7       10.47       15.32      3.98 o 
   3  -2   7       16.70       21.33      4.25 o 
   4  -2   7      146.17      146.50      6.28 o 
   5  -2   7      179.63      181.56      3.54 o 
   6  -2   7        0.00        1.81      2.76 o 
   7  -2   7        1.85        2.97      2.83 o 
   8  -2   7        0.06        4.55      4.30 o 
  -7  -1   7       19.15       13.70      3.36 o 
  -6  -1   7        2.56        7.53      3.54 o 
  -5  -1   7        2.30        6.52      3.40 o 
  -4  -1   7       48.48       49.72      4.18 o 
  -3  -1   7       15.81       11.24      3.27 o 
  -2  -1   7     1882.88     2023.38     18.22 o 
  -1  -1   7       14.19       13.11      3.85 o 
   0  -1   7       61.00       76.21      4.13 o 
   1  -1   7        0.29        0.00      4.01 o 
   2  -1   7      283.64      277.19      8.77 o 
   3  -1   7      115.06      124.65      4.47 o 
   4  -1   7      261.88      272.07      5.85 o 
   5  -1   7        5.40        4.74      3.65 o 
   6  -1   7       60.34       65.57      3.05 o 
   7  -1   7        1.90        2.90      3.31 o 
   8  -1   7       40.49       35.78      3.75 o 
   9  -1   7        0.67        0.00      4.45 o 
  -7   0   7       13.06       14.01      3.07 o 
  -6   0   7        0.72        0.00      3.20 o 
  -5   0   7       26.18       29.88      4.31 o 
  -4   0   7      275.27      273.90      4.31 o 
  -3   0   7       14.61       16.29      3.28 o 
  -2   0   7      467.58      465.13      5.54 o 
  -1   0   7      199.73      226.02      3.96 o 
   0   0   7      502.40      552.31      6.35 o 
   1   0   7     1037.18     1074.24     13.70 o 
   2   0   7      425.95      409.18      8.33 o 
   3   0   7       62.88       70.17      6.21 o 
   4   0   7      725.29      721.60      8.58 o 
   5   0   7      121.03      117.34      4.61 o 
   6   0   7       11.43        9.03      3.57 o 
   7   0   7       27.64       29.21      3.51 o 
   8   0   7        5.16        7.07      4.31 o 
   9   0   7        0.09       10.56      5.87 o 
  -7   1   7        3.96        0.00      3.33 o 
  -6   1   7        4.62        3.16      3.64 o 
  -5   1   7       23.44       30.21      4.17 o 
  -4   1   7        6.61        9.24      4.02 o 
  -3   1   7      260.89      290.98      8.59 o 
  -2   1   7      160.61      144.99      3.92 o 
  -1   1   7      989.31      957.52      9.19 o 
   0   1   7       20.35       20.59      3.88 o 
   1   1   7      241.03      240.71      5.68 o 
   2   1   7      444.16      490.82      8.85 o 
   3   1   7      186.43      219.14      6.77 o 
   4   1   7      204.24      188.84      5.00 o 
   5   1   7        2.47        2.04      5.51 o 
   6   1   7       66.09       68.61      4.11 o 
   7   1   7      128.46      131.66      3.60 o 
   8   1   7        0.92        0.91      2.93 o 
   9   1   7        0.00        0.20      5.13 o 
  -7   2   7        0.73        0.00      4.45 o 
  -6   2   7        0.04        0.00      3.50 o 
  -5   2   7      137.00      138.85     10.31 o 
  -4   2   7       32.19       37.36      4.14 o 
  -3   2   7       60.80       49.35      4.15 o 
  -2   2   7       87.50       79.71      3.60 o 
  -1   2   7      439.53      436.13      5.00 o 
   0   2   7      233.26      244.23      4.49 o 
   1   2   7      326.10      343.28      5.89 o 
   2   2   7       80.19       93.56      5.55 o 
   3   2   7      232.26      237.72      5.74 o 
   4   2   7        3.70        3.32      3.30 o 
   5   2   7        1.61        0.00      3.36 o 
   6   2   7      120.24      115.78      4.66 o 
   7   2   7        8.58        8.77      3.74 o 
   8   2   7       18.80       20.34      3.75 o 
   9   2   7        0.35        3.60      4.01 o 
  -7   3   7       13.11       17.70      3.46 o 
  -6   3   7       27.30       27.38      3.26 o 
  -5   3   7        0.22        0.40      3.44 o 
  -4   3   7      108.20       96.33      4.56 o 
  -3   3   7        2.13        4.08      3.28 o 
  -2   3   7       17.89       21.50      5.55 o 
  -1   3   7      132.22      130.69      3.76 o 
   0   3   7       67.92       77.16      3.50 o 
   1   3   7      724.06      737.47     12.69 o 
   2   3   7      547.16      577.66      7.00 o 
   3   3   7      361.25      337.75      5.63 o 
   4   3   7       64.79       58.66      3.29 o 
   5   3   7       17.84       19.97      3.82 o 
   6   3   7      129.94      127.30      3.77 o 
   7   3   7        2.61        2.91      3.92 o 
   8   3   7        0.00        3.19      4.93 o 
  -7   4   7        3.98        4.69      3.36 o 
  -6   4   7       19.66       17.74      7.15 o 
  -5   4   7       24.54       23.03      4.41 o 
  -4   4   7        0.88        0.00      4.16 o 
  -3   4   7       84.84       94.22      4.27 o 
  -2   4   7      175.01      165.00      6.26 o 
  -1   4   7      137.34      133.18      4.97 o 
   0   4   7      364.13      374.27      4.90 o 
   1   4   7      100.25       91.25      3.73 o 
   2   4   7        0.47        1.45      3.11 o 
   3   4   7      228.23      235.14      4.95 o 
   4   4   7       77.98       72.77      3.81 o 
   5   4   7      337.75      329.20      4.35 o 
   6   4   7       43.46       39.38      3.37 o 
   7   4   7        8.89        9.16      3.71 o 
   8   4   7       15.66       15.92      3.57 o 
  -6   5   7       19.74       22.81      4.75 o 
  -5   5   7       16.75       15.64      3.69 o 
  -4   5   7        9.14       13.42      4.44 o 
  -3   5   7        1.27        3.51      3.37 o 
  -2   5   7        1.22        2.99      3.25 o 
  -1   5   7      186.06      202.04      4.61 o 
   0   5   7        2.77        2.97      2.71 o 
   1   5   7      125.95      118.48      3.88 o 
   2   5   7       57.15       61.81      4.18 o 
   3   5   7      706.91      669.51     17.83 o 
   4   5   7      166.62      161.05      5.67 o 
   5   5   7       14.49       13.77      3.41 o 
   6   5   7        1.22        1.91      3.66 o 
   7   5   7       29.74       28.20      3.53 o 
   8   5   7       19.65       14.65      4.43 o 
  -6   6   7        1.91        1.65      3.66 o 
  -5   6   7        9.85        6.45      3.72 o 
  -4   6   7       18.41       20.30      3.53 o 
  -3   6   7       32.98       35.36      8.52 o 
  -2   6   7      184.53      190.86      3.55 o 
  -1   6   7       13.12        8.15      3.20 o 
   0   6   7        2.30        1.13      4.81 o 
   1   6   7      427.90      422.26      9.91 o 
   2   6   7       75.20       75.26      3.69 o 
   3   6   7      260.86      255.55      5.24 o 
   4   6   7      266.79      265.60      5.13 o 
   5   6   7       19.44       20.67      3.08 o 
   6   6   7        0.35        0.00      3.56 o 
   7   6   7        2.03        2.76      3.19 o 
  -5   7   7        0.12        2.58      3.84 o 
  -4   7   7       19.37       18.25      3.65 o 
  -3   7   7        0.83        0.30      3.02 o 
  -2   7   7       10.36       12.87      3.38 o 
  -1   7   7       16.07       22.83      4.24 o 
   0   7   7       80.90       89.87      4.42 o 
   1   7   7       78.03       77.36      3.71 o 
   2   7   7       96.40       94.03      6.22 o 
   3   7   7       10.31       11.33      4.16 o 
   4   7   7        2.60        4.48      4.11 o 
   5   7   7       16.17       19.06      3.07 o 
   6   7   7        9.53       13.28      3.64 o 
   7   7   7        0.17        4.15      3.27 o 
  -4   8   7        8.09       12.13      4.60 o 
  -3   8   7       49.84       47.57      3.81 o 
  -2   8   7        9.63       12.01      4.25 o 
  -1   8   7       11.43       10.51      3.07 o 
   0   8   7      249.30      259.92      6.76 o 
   1   8   7       20.85       17.42      3.49 o 
   2   8   7      151.95      143.72      6.66 o 
   3   8   7       17.20       14.02      3.53 o 
   4   8   7        0.07        0.00      4.23 o 
   5   8   7       37.83       41.27      3.75 o 
   6   8   7        5.12        8.15      3.81 o 
  -3   9   7        3.23        4.13      5.09 o 
  -2   9   7       25.91       38.52      4.65 o 
  -1   9   7       19.53       20.80      3.19 o 
   0   9   7        1.98        6.83      3.13 o 
   1   9   7       13.50       12.19      4.50 o 
   2   9   7        8.22        7.45      4.39 o 
   3   9   7       47.84       48.22      3.89 o 
   4   9   7       45.64       40.58      4.02 o 
   5   9   7        2.21        3.65      3.79 o 
  -2  10   7        3.31        3.33      3.82 o 
  -1  10   7       24.12       18.65      3.86 o 
   0  10   7        1.53        9.71      7.64 o 
   1  10   7        0.74        0.00      6.41 o 
   2  10   7        0.02        5.50      4.53 o 
   3  10   7        5.36        4.83      4.61 o 
   4  10   7        5.82        6.68      3.90 o 
  -1 -10   8        5.90        9.41      3.31 o 
   0 -10   8        2.53        2.72      4.64 o 
   1 -10   8        0.10        0.99      3.32 o 
   2 -10   8        0.13        0.00      3.99 o 
  -3  -9   8        1.42        5.01      4.96 o 
  -2  -9   8       12.30        9.20      6.61 o 
  -1  -9   8        5.85       11.12      4.64 o 
   0  -9   8        1.21        0.00      4.60 o 
   1  -9   8        3.82        8.98      4.59 o 
   2  -9   8        9.57       15.08      4.59 o 
   3  -9   8       10.56       13.25      6.66 o 
   4  -9   8        0.39       11.23      6.74 o 
  -4  -8   8        0.59        9.49      4.27 o 
  -3  -8   8       32.76       35.39      5.86 o 
  -2  -8   8        0.09        0.00      6.39 o 
  -1  -8   8       20.95       16.26      4.41 o 
   0  -8   8       17.97       15.05      4.56 o 
   1  -8   8       72.85       71.64      4.58 o 
   2  -8   8       17.28       20.64      4.38 o 
   3  -8   8        0.15       10.27      6.27 o 
   4  -8   8       26.74       19.03      6.72 o 
   5  -8   8        2.03        0.00      6.67 o 
  -5  -7   8        0.75        5.10      4.15 o 
  -4  -7   8        0.13        0.00      4.60 o 
  -3  -7   8       97.40      101.03      5.34 o 
  -2  -7   8       71.99       78.03      7.56 o 
  -1  -7   8       30.70       29.66      5.24 o 
   0  -7   8       12.66       15.41      5.34 o 
   1  -7   8        2.13        0.09      3.28 o 
   2  -7   8       10.47        9.71      3.59 o 
   3  -7   8       20.66       23.34      6.19 o 
   4  -7   8        7.74        3.16      6.30 o 
   5  -7   8        1.66        2.99      4.71 o 
   6  -7   8        0.42        5.65      6.85 o 
  -5  -6   8        0.06        3.10      3.80 o 
  -4  -6   8       56.61       55.56      4.08 o 
  -3  -6   8        3.93        8.35      4.27 o 
  -2  -6   8       24.55       22.52      4.32 o 
  -1  -6   8       17.48       23.45      5.86 o 
   0  -6   8       39.67       38.18      4.78 o 
   1  -6   8        5.48       13.00      2.68 o 
   2  -6   8       17.01       15.45      3.03 o 
   3  -6   8       13.95       14.44      4.40 o 
   4  -6   8       22.51       23.89      4.52 o 
   5  -6   8       32.04       28.71      6.64 o 
   6  -6   8        2.83        4.48      6.54 o 
   7  -6   8        7.12        8.19      6.99 o 
  -6  -5   8        0.53       11.10      3.41 o 
  -5  -5   8       53.60       57.83      3.43 o 
  -4  -5   8       16.04       28.46      6.16 o 
  -3  -5   8       24.53       28.79      6.03 o 
  -2  -5   8       87.21       77.94      6.19 o 
  -1  -5   8       10.89        6.15      4.10 o 
   0  -5   8       65.48       68.41      6.05 o 
   1  -5   8       10.06        7.74      4.19 o 
   2  -5   8       11.51       11.25      3.32 o 
   3  -5   8       63.18       63.47      4.53 o 
   4  -5   8        4.20        0.03      4.30 o 
   5  -5   8       40.85       47.27      4.58 o 
   6  -5   8        0.23        4.15      6.54 o 
   7  -5   8        4.45        5.53      4.76 o 
  -6  -4   8       30.50       32.12      3.91 o 
  -5  -4   8       64.12       60.35      4.49 o 
  -4  -4   8       60.80       61.59      3.62 o 
  -3  -4   8      311.88      295.87      3.96 o 
  -2  -4   8        0.04        0.00      2.88 o 
  -1  -4   8      197.75      197.17      6.75 o 
   0  -4   8        0.05        0.00      5.54 o 
   1  -4   8       18.22       22.29      5.99 o 
   2  -4   8       19.09       25.14      3.34 o 
   3  -4   8        3.80        5.10      4.10 o 
   4  -4   8       12.76       13.22      3.50 o 
   5  -4   8       18.45       20.64      3.65 o 
   6  -4   8        4.80        9.01      3.53 o 
   7  -4   8       34.61       40.83      4.73 o 
   8  -4   8        8.58        6.85      4.22 o 
  -7  -3   8        2.85        7.94      3.43 o 
  -6  -3   8       35.37       34.98      4.75 o 
  -5  -3   8        6.77        7.00      3.43 o 
  -4  -3   8        0.54        1.70      2.96 o 
  -3  -3   8       16.10       21.75      4.10 o 
  -2  -3   8       37.24       39.08      3.01 o 
  -1  -3   8      640.40      708.85     11.15 o 
   0  -3   8       44.68       39.86      4.39 o 
   1  -3   8      308.29      334.27      7.68 o 
   2  -3   8        3.89        9.21      4.00 o 
   3  -3   8       54.31       57.28      3.50 o 
   4  -3   8       44.29       44.33      4.67 o 
   5  -3   8        0.49        0.80      4.60 o 
   6  -3   8        2.58        1.17      2.81 o 
   7  -3   8       11.37       16.70      3.93 o 
   8  -3   8        0.08        0.00      5.74 o 
  -7  -2   8        0.27        5.89      4.12 o 
  -6  -2   8      102.20      114.09      8.11 o 
  -5  -2   8        6.08       10.94      5.42 o 
  -4  -2   8        8.51        6.79      3.34 o 
  -3  -2   8      390.98      379.65      4.70 o 
  -2  -2   8       70.87       69.22      3.07 o 
  -1  -2   8       32.89       33.17      3.42 o 
   0  -2   8       20.28       30.24      2.77 o 
   1  -2   8      407.18      465.19      8.47 o 
   2  -2   8      101.32      100.96      6.49 o 
   3  -2   8      510.92      493.46     13.04 o 
   4  -2   8        2.59        5.23      3.49 o 
   5  -2   8       11.91       13.40      4.62 o 
   6  -2   8       71.86       71.15      5.01 o 
   7  -2   8       53.74       56.20      4.03 o 
   8  -2   8       26.17       27.97      4.01 o 
  -7  -1   8        7.53       17.87      5.01 o 
  -6  -1   8       11.05       11.14      3.62 o 
  -5  -1   8        0.80        0.00      4.03 o 
  -4  -1   8       24.81       28.96      3.40 o 
  -3  -1   8       82.57       91.51      4.27 o 
  -2  -1   8      192.62      213.08      4.07 o 
  -1  -1   8       40.64       60.54      4.07 o 
   0  -1   8     1484.32     1549.99     31.30 o 
   1  -1   8       35.76       32.65      4.07 o 
   2  -1   8       41.00       51.92      7.33 o 
   3  -1   8      323.26      318.69      9.12 o 
   4  -1   8        2.32        5.08      4.31 o 
   5  -1   8        7.55        9.78      3.74 o 
   6  -1   8       10.17       12.10      5.10 o 
   7  -1   8        2.02        3.66      3.92 o 
   8  -1   8       46.17       51.39      3.86 o 
  -7   0   8        7.81        6.23      3.49 o 
  -6   0   8        2.60        4.27      4.52 o 
  -5   0   8       65.18       59.13      4.55 o 
  -4   0   8      275.73      278.38      4.25 o 
  -3   0   8        1.33        2.21      2.78 o 
  -2   0   8       80.47       94.63      3.88 o 
  -1   0   8        8.64        8.27      4.12 o 
   0   0   8        5.98       10.00      3.73 o 
   1   0   8        7.66        9.95      4.10 o 
   2   0   8      827.38      853.37     11.68 o 
   3   0   8       25.11       19.92      4.03 o 
   4   0   8        5.17       11.39      5.53 o 
   5   0   8        6.81        8.23      4.02 o 
   6   0   8       35.75       42.90      5.83 o 
   7   0   8        3.09        0.85      5.83 o 
   8   0   8       17.63       21.11      4.40 o 
   9   0   8        8.52       13.20      6.73 o 
  -7   1   8        6.22        7.65      4.83 o 
  -6   1   8       29.17       33.18      4.44 o 
  -5   1   8       44.30       36.71      4.55 o 
  -4   1   8       76.53       76.12      3.56 o 
  -3   1   8       40.26       45.89      7.69 o 
  -2   1   8      140.62      138.99      8.20 o 
  -1   1   8       12.51       15.96      5.06 o 
   0   1   8        0.84        5.03      3.05 o 
   1   1   8     1081.84     1227.70     16.05 o 
   2   1   8     1167.04     1218.21     11.31 o 
   3   1   8        0.03        1.85      3.88 o 
   4   1   8       12.68       11.09      4.08 o 
   5   1   8        0.03        0.00      3.86 o 
   6   1   8       16.57       22.56      5.82 o 
   7   1   8        0.44        0.00      5.90 o 
   8   1   8       35.90       36.79      4.91 o 
  -7   2   8       10.11        6.97      4.02 o 
  -6   2   8       17.04       13.35      4.51 o 
  -5   2   8       16.04       21.29      3.41 o 
  -4   2   8        6.38       11.68      3.37 o 
  -3   2   8      199.79      203.12      5.09 o 
  -2   2   8        2.39        4.47      3.85 o 
  -1   2   8       72.33       57.51      3.47 o 
   0   2   8      292.15      292.97      4.63 o 
   1   2   8     1878.16     2046.06     16.78 o 
   2   2   8      644.08      629.68     16.39 o 
   3   2   8      533.77      520.15     13.89 o 
   4   2   8       65.68       76.06      5.68 o 
   5   2   8       92.37       93.91      6.03 o 
   6   2   8       15.59       11.22      4.27 o 
   7   2   8       77.96       73.73      6.23 o 
   8   2   8       13.11       20.69      4.68 o 
  -7   3   8        5.59        9.36      4.02 o 
  -6   3   8       12.17        7.34      4.65 o 
  -5   3   8       45.16       43.08      5.40 o 
  -4   3   8       72.19       73.00      4.39 o 
  -3   3   8      314.61      318.72      4.45 o 
  -2   3   8        4.53        6.69      3.97 o 
  -1   3   8       19.73       22.05      4.00 o 
   0   3   8      361.98      385.24      5.43 o 
   1   3   8       57.00       54.04      4.13 o 
   2   3   8      321.82      300.76      7.39 o 
   3   3   8     1063.19     1072.49     14.41 o 
   4   3   8       21.92       23.54      3.84 o 
   5   3   8       79.73       79.02      4.39 o 
   6   3   8       29.74       23.79      4.44 o 
   7   3   8       23.79       21.35      3.92 o 
   8   3   8       57.80       56.11      5.18 o 
  -6   4   8       17.88       22.56      4.64 o 
  -5   4   8        3.12        8.90      4.31 o 
  -4   4   8       60.61       62.43      3.59 o 
  -3   4   8      108.65      103.98      5.89 o 
  -2   4   8        0.29        0.40      6.91 o 
  -1   4   8      778.00      793.38     20.36 o 
   0   4   8      177.10      192.17      4.63 o 
   1   4   8      187.75      186.40      4.71 o 
   2   4   8      717.68      744.51      8.77 o 
   3   4   8        0.01        4.55      5.53 o 
   4   4   8      210.46      199.40      4.64 o 
   5   4   8        0.80        1.75      3.76 o 
   6   4   8       19.24       21.73      3.87 o 
   7   4   8       13.14       13.98      3.49 o 
   8   4   8       19.10       18.28      4.51 o 
  -6   5   8        1.39        7.91     10.36 o 
  -5   5   8        3.65       11.82      3.64 o 
  -4   5   8        1.24        0.00      5.26 o 
  -3   5   8       95.49      107.55      4.44 o 
  -2   5   8       11.39        8.45      3.32 o 
  -1   5   8      266.35      259.89      5.16 o 
   0   5   8        1.71        0.29      4.01 o 
   1   5   8      370.54      372.26     10.34 o 
   2   5   8      150.12      142.58      4.60 o 
   3   5   8       31.19       31.93      5.84 o 
   4   5   8       43.13       39.28      4.16 o 
   5   5   8       55.63       49.48      3.15 o 
   6   5   8       31.98       29.30      3.80 o 
   7   5   8       15.57       13.01      3.87 o 
   8   5   8       17.65       19.56      4.40 o 
  -5   6   8        0.16        2.79      3.24 o 
  -4   6   8       97.78       96.56      3.83 o 
  -3   6   8        1.93       10.04      3.38 o 
  -2   6   8      177.29      172.43      7.58 o 
  -1   6   8        4.09        7.12      3.33 o 
   0   6   8        1.45        1.93      4.09 o 
   1   6   8      489.55      508.11      7.96 o 
   2   6   8        0.28        0.00      4.00 o 
   3   6   8      508.77      492.73     18.94 o 
   4   6   8       24.06       23.81      4.18 o 
   5   6   8        9.28       10.25      3.09 o 
   6   6   8        0.57        2.39      3.59 o 
   7   6   8       17.65       17.36      3.82 o 
  -5   7   8        1.75       11.16      4.81 o 
  -4   7   8        0.13        5.63      5.37 o 
  -3   7   8        0.34        8.22      3.44 o 
  -2   7   8        0.43        4.42      4.10 o 
  -1   7   8      184.05      196.07      6.26 o 
   0   7   8       49.27       45.88      3.16 o 
   1   7   8      161.86      171.62      4.73 o 
   2   7   8       31.85       32.87      4.31 o 
   3   7   8       44.48       43.07      4.35 o 
   4   7   8        7.01        9.78      4.17 o 
   5   7   8        0.05        0.00      3.54 o 
   6   7   8       11.73       14.26      3.92 o 
   7   7   8       19.39       23.89      3.85 o 
  -4   8   8       18.63       17.29      3.62 o 
  -3   8   8        2.23        2.87      3.12 o 
  -2   8   8       32.05       34.06      4.54 o 
  -1   8   8       41.50       42.51      3.81 o 
   0   8   8       71.19       74.98      7.74 o 
   1   8   8       30.14       29.17      3.63 o 
   2   8   8      107.40      103.41      6.58 o 
   3   8   8        7.23        6.29      7.38 o 
   4   8   8       28.26       33.73      4.37 o 
   5   8   8       44.64       41.74      3.33 o 
   6   8   8        1.90        2.97      4.12 o 
  -3   9   8       12.21       11.54      4.69 o 
  -2   9   8       67.86       69.38      3.95 o 
  -1   9   8        0.23        1.60      3.65 o 
   0   9   8        4.98        8.62      3.64 o 
   1   9   8        8.74       11.18      4.40 o 
   2   9   8       28.61       28.66      6.53 o 
   3   9   8        2.40        6.02      4.56 o 
   4   9   8        0.11        1.30      4.49 o 
   5   9   8       27.19       33.74      3.91 o 
  -1  10   8        1.37        8.91      3.86 o 
   0  10   8       64.78       74.37      8.53 o 
   1  10   8        0.09        3.24      4.62 o 
   2  10   8       10.13       10.30      3.81 o 
   3  10   8       10.55        9.72      4.71 o 
  -2  -9   9        5.36        9.14      7.00 o 
  -1  -9   9       13.02       14.52      5.67 o 
   0  -9   9        0.47        3.25      5.83 o 
   1  -9   9        2.06        5.42      3.22 o 
   2  -9   9       38.61       42.03      5.26 o 
   3  -9   9        2.58        2.05      4.62 o 
   4  -9   9       16.82       18.58      5.07 o 
  -3  -8   9        0.36        2.22      4.07 o 
  -2  -8   9        3.06        6.14      6.39 o 
  -1  -8   9        0.28        5.84      6.44 o 
   0  -8   9        1.00        1.08      3.72 o 
   1  -8   9        8.86        8.52      3.24 o 
   2  -8   9       16.10       20.70      4.59 o 
   3  -8   9        3.11        2.48      6.45 o 
   4  -8   9       15.58       11.37      6.63 o 
   5  -8   9        0.61        1.22      4.62 o 
  -4  -7   9        4.08        0.41      4.76 o 
  -3  -7   9        1.00        3.18      3.87 o 
  -2  -7   9       30.79       31.37      6.34 o 
  -1  -7   9        9.43        5.70      3.87 o 
   0  -7   9       33.90       33.70      5.24 o 
   1  -7   9       22.89       23.21      3.36 o 
   2  -7   9        0.02        0.00      3.05 o 
   3  -7   9        1.14        0.00      3.92 o 
   4  -7   9       12.52       14.87      6.45 o 
   5  -7   9        0.85        3.91      4.75 o 
   6  -7   9       10.20       14.04      4.85 o 
  -5  -6   9        0.09        3.51      3.99 o 
  -4  -6   9        6.38        9.01      4.59 o 
  -3  -6   9       68.19       68.63      6.41 o 
  -2  -6   9        1.82        5.70      4.13 o 
  -1  -6   9        4.87        0.00      5.88 o 
   0  -6   9      140.94      137.81      8.80 o 
   1  -6   9        1.48        3.07      4.68 o 
   2  -6   9        0.35        3.09      2.74 o 
   3  -6   9       32.29       33.74      4.53 o 
   4  -6   9       19.88       15.41      4.51 o 
   5  -6   9        0.60        4.26      4.56 o 
   6  -6   9        1.31        1.21      6.68 o 
   7  -6   9        0.19        6.30      6.93 o 
  -5  -5   9       15.91       16.68      3.39 o 
  -4  -5   9        2.50       10.09      4.30 o 
  -3  -5   9       20.35       24.25      5.99 o 
  -2  -5   9       37.08       41.58      6.07 o 
  -1  -5   9      122.51      134.44      6.55 o 
   0  -5   9       68.72       74.24      6.18 o 
   1  -5   9        4.34        3.88      4.11 o 
   2  -5   9       91.13       85.28      3.80 o 
   3  -5   9       19.24       14.29      3.08 o 
   4  -5   9       18.32       20.84      4.40 o 
   5  -5   9       43.48       37.66      4.66 o 
   6  -5   9       35.56       33.12      4.76 o 
   7  -5   9        0.84        1.06      6.88 o 
  -6  -4   9        3.38        1.20      3.40 o 
  -5  -4   9       44.17       48.12      3.90 o 
  -4  -4   9        9.31        6.92      3.59 o 
  -3  -4   9        1.69        9.00      4.13 o 
  -2  -4   9      399.24      408.57     16.20 o 
  -1  -4   9       45.93       40.34      5.90 o 
   0  -4   9        4.01        1.69      5.62 o 
   1  -4   9       92.22       98.79      6.47 o 
   2  -4   9      114.01      120.51     10.98 o 
   3  -4   9       16.74       16.00      3.46 o 
   4  -4   9      254.38      256.68      5.27 o 
   5  -4   9        5.30        2.93      4.24 o 
   6  -4   9        1.62        1.72      3.59 o 
   7  -4   9       17.26       15.27      5.15 o 
   8  -4   9       23.18       33.32      9.07 o 
  -6  -3   9       60.81       67.99      4.85 o 
  -5  -3   9       22.59       25.46      3.56 o 
  -4  -3   9        0.00        2.51      3.32 o 
  -3  -3   9      133.64      142.89      3.82 o 
  -2  -3   9       93.98       91.44     10.13 o 
  -1  -3   9       37.66       40.16      3.98 o 
   0  -3   9        0.05        0.00      5.64 o 
   1  -3   9      230.23      223.97      6.96 o 
   2  -3   9        1.13        1.55      3.95 o 
   3  -3   9        6.32        6.92      2.93 o 
   4  -3   9       36.96       37.26      3.69 o 
   5  -3   9        0.10        0.00      3.46 o 
   6  -3   9        0.74        5.36      3.67 o 
   7  -3   9       76.39       78.65      4.31 o 
   8  -3   9        6.34        9.13      8.59 o 
  -6  -2   9       45.42       42.29      4.58 o 
  -5  -2   9        4.65        5.65      3.54 o 
  -4  -2   9       26.46       29.26      3.49 o 
  -3  -2   9       73.35       70.69      3.61 o 
  -2  -2   9        9.18        5.65      3.27 o 
  -1  -2   9       77.31       72.45      3.55 o 
   0  -2   9        1.17        3.56      3.19 o 
   1  -2   9        1.48        2.02      5.66 o 
   2  -2   9      316.34      326.70      8.11 o 
   3  -2   9      110.54      117.01      4.06 o 
   4  -2   9        2.61        4.45      3.13 o 
   5  -2   9      163.35      184.13      4.80 o 
   6  -2   9       50.52       51.98      5.26 o 
   7  -2   9       50.61       49.17      4.15 o 
   8  -2   9       46.37       48.97      5.67 o 
  -7  -1   9        6.21        4.10      3.46 o 
  -6  -1   9       35.49       35.92      3.82 o 
  -5  -1   9       69.70       72.15      3.73 o 
  -4  -1   9      284.93      265.70     13.12 o 
  -3  -1   9        0.34        0.00      4.01 o 
  -2  -1   9       27.84       26.39      3.28 o 
  -1  -1   9        2.65        6.52      2.83 o 
   0  -1   9       14.95        8.36      3.84 o 
   1  -1   9       29.48       29.09      4.03 o 
   2  -1   9       85.81       94.88      6.49 o 
   3  -1   9       21.97       25.51      3.76 o 
   4  -1   9       91.87       89.60      5.06 o 
   5  -1   9        1.05        0.25      5.64 o 
   6  -1   9       42.82       54.47      6.11 o 
   7  -1   9        0.01        4.11      6.03 o 
   8  -1   9       12.87       12.24      6.37 o 
  -7   0   9        3.41       10.70      3.95 o 
  -6   0   9       67.50       64.97      3.44 o 
  -5   0   9       23.40       22.40      4.28 o 
  -4   0   9       28.61       30.69      4.26 o 
  -3   0   9       46.48       46.50      3.48 o 
  -2   0   9      158.99      161.99      4.46 o 
  -1   0   9        0.50        0.00      3.95 o 
   0   0   9      162.74      157.24      4.50 o 
   1   0   9      309.02      317.94      5.09 o 
   2   0   9      397.91      452.43      7.50 o 
   3   0   9      206.29      205.88      4.73 o 
   4   0   9      170.62      173.50      6.33 o 
   5   0   9       32.17       28.59      4.21 o 
   6   0   9       91.72       89.50      4.58 o 
   7   0   9        6.75        7.72      6.05 o 
   8   0   9       14.66       17.47      6.21 o 
  -7   1   9        2.43        6.36      4.81 o 
  -6   1   9       39.62       44.63      4.67 o 
  -5   1   9      125.19      105.15      7.27 o 
  -4   1   9      119.68      116.84      5.58 o 
  -3   1   9      189.71      184.18      3.98 o 
  -2   1   9       36.88       38.57      3.96 o 
  -1   1   9       49.07       47.37      4.03 o 
   0   1   9      568.86      590.45      5.79 o 
   1   1   9      218.69      200.40      4.99 o 
   2   1   9      302.93      324.37      6.24 o 
   3   1   9      280.90      274.68     12.37 o 
   4   1   9       14.11        9.47      3.95 o 
   5   1   9       65.80       79.28      5.95 o 
   6   1   9       64.38       64.43      6.00 o 
   7   1   9      170.22      178.53      6.62 o 
   8   1   9       61.63       62.70      6.36 o 
  -6   2   9       19.22       14.56      4.51 o 
  -5   2   9       56.65       58.08      3.70 o 
  -4   2   9       35.87       33.98      3.44 o 
  -3   2   9      114.06      117.24      5.94 o 
  -2   2   9       10.97       13.90      4.09 o 
  -1   2   9      115.22      111.19      3.66 o 
   0   2   9     1478.97     1541.34     14.49 o 
   1   2   9        0.39        3.93      3.89 o 
   2   2   9      149.86      151.50      5.02 o 
   3   2   9        0.98        2.74      5.50 o 
   4   2   9       66.82       75.70      5.79 o 
   5   2   9      166.69      164.24      6.33 o 
   6   2   9      178.48      176.72      4.94 o 
   7   2   9       20.63       30.87      6.13 o 
   8   2   9       20.83       22.13      6.39 o 
  -6   3   9        1.10        2.62      5.07 o 
  -5   3   9        0.79        2.23      3.52 o 
  -4   3   9       52.37       56.28      3.56 o 
  -3   3   9       95.86       91.22      4.68 o 
  -2   3   9       51.00       50.12      2.97 o 
  -1   3   9      243.04      252.51      4.85 o 
   0   3   9      429.28      425.62      7.14 o 
   1   3   9       56.37       54.77      4.12 o 
   2   3   9      482.11      486.92      6.40 o 
   3   3   9      210.56      240.11      6.51 o 
   4   3   9      160.49      161.30      4.67 o 
   5   3   9       10.80       17.41      5.60 o 
   6   3   9       85.59       80.29      6.13 o 
   7   3   9        2.78        1.64      4.35 o 
   8   3   9        0.00        0.00      4.46 o 
  -6   4   9       12.50       19.76      4.70 o 
  -5   4   9        5.52        5.87      3.55 o 
  -4   4   9        9.08        9.30      3.47 o 
  -3   4   9      264.96      278.24      5.87 o 
  -2   4   9       92.57       91.05      3.77 o 
  -1   4   9      754.06      755.88     23.18 o 
   0   4   9       33.98       36.93      3.02 o 
   1   4   9        6.20        2.81      4.01 o 
   2   4   9       11.85       14.90      3.91 o 
   3   4   9        1.46        1.98      6.82 o 
   4   4   9      738.23      723.73     22.00 o 
   5   4   9      216.19      214.20      4.85 o 
   6   4   9        4.46        5.49      3.46 o 
   7   4   9       35.66       36.20      4.13 o 
   8   4   9       10.02        9.90      4.56 o 
  -6   5   9        1.81        5.57      3.89 o 
  -5   5   9        4.66        3.63      3.56 o 
  -4   5   9        0.04        3.95      8.53 o 
  -3   5   9        0.07        0.00      4.07 o 
  -2   5   9      219.25      220.25      4.17 o 
  -1   5   9        3.63        2.46      3.41 o 
   0   5   9      132.41      135.47      3.51 o 
   1   5   9        1.29        4.78      3.28 o 
   2   5   9       51.26       48.74      4.23 o 
   3   5   9      232.36      230.64      7.40 o 
   4   5   9       19.05       20.52      4.12 o 
   5   5   9       25.56       26.08      3.87 o 
   6   5   9       15.35       19.28      3.81 o 
   7   5   9       53.18       56.48      4.34 o 
   8   5   9        1.56       10.93      6.46 o 
  -5   6   9       22.11       26.82      3.91 o 
  -4   6   9       49.53       49.43      4.47 o 
  -3   6   9      183.22      187.51      7.76 o 
  -2   6   9        4.67        6.18      3.35 o 
  -1   6   9        3.20        4.61      3.40 o 
   0   6   9       90.53       94.91      3.31 o 
   1   6   9        7.52       10.52      4.14 o 
   2   6   9       31.60       26.38      4.23 o 
   3   6   9      193.95      193.14      7.05 o 
   4   6   9        7.66       10.49      4.12 o 
   5   6   9       10.68       11.16      3.48 o 
   6   6   9      111.31      102.86      4.18 o 
   7   6   9        4.39        7.15      4.26 o 
  -4   7   9        0.01        0.00      3.90 o 
  -3   7   9        4.29        6.01      3.13 o 
  -2   7   9        0.45        0.00      3.10 o 
  -1   7   9      106.63      112.14      3.80 o 
   0   7   9        5.39        8.13      4.11 o 
   1   7   9       26.26       26.83      3.42 o 
   2   7   9       14.52       18.65      3.57 o 
   3   7   9      114.60      114.34      6.64 o 
   4   7   9       58.35       53.02      4.50 o 
   5   7   9       15.93       16.65      3.64 o 
   6   7   9       11.75       18.84      3.34 o 
   7   7   9       10.46        9.52      3.43 o 
  -4   8   9       20.24       14.42      3.91 o 
  -3   8   9        6.91       12.82      3.81 o 
  -2   8   9        1.27        4.79      3.52 o 
  -1   8   9       98.56      103.28      3.99 o 
   0   8   9        2.39        0.00      4.24 o 
   1   8   9       57.28       57.34      3.78 o 
   2   8   9       19.00       12.93      4.32 o 
   3   8   9        0.66        1.29      4.24 o 
   4   8   9        3.38        4.31      3.11 o 
   5   8   9       12.68       16.61      3.77 o 
   6   8   9       10.30       10.08      3.90 o 
  -2   9   9       66.20       71.45      5.64 o 
  -1   9   9        1.08        4.29      3.73 o 
   0   9   9       74.91       78.21      4.80 o 
   1   9   9       31.97       35.09      3.84 o 
   2   9   9       32.74       39.66      6.32 o 
   3   9   9        0.00        0.96      4.49 o 
   4   9   9        6.15        5.07      4.57 o 
   5   9   9        1.47        3.69      3.44 o 
  -1  10   9        1.42        5.19      3.86 o 
   0  10   9        0.25        0.07      5.87 o 
   1  10   9        1.99        6.25      6.66 o 
   2  10   9        0.00        4.56      4.70 o 
   3  10   9        3.61       13.34      5.78 o 
  -1  -9  10        6.25        8.09      3.79 o 
   0  -9  10        1.23        1.75      3.32 o 
   1  -9  10        1.78        8.14      4.70 o 
   2  -9  10        8.50       12.91      5.73 o 
   3  -9  10       10.78       18.74      4.84 o 
  -3  -8  10        1.11        0.00      5.61 o 
  -2  -8  10       40.29       42.30      5.58 o 
  -1  -8  10       36.63       34.46      6.89 o 
   0  -8  10       14.39       16.44      4.49 o 
   1  -8  10       12.28       11.10      3.38 o 
   2  -8  10       11.30       19.22      4.60 o 
   3  -8  10        0.39        6.63      4.64 o 
   4  -8  10       10.42       10.48      4.02 o 
   5  -8  10        8.34       13.50      6.99 o 
  -4  -7  10        8.31        3.87      4.15 o 
  -3  -7  10        0.88        0.00      5.08 o 
  -2  -7  10       42.07       47.32      6.52 o 
  -1  -7  10        3.06       11.04      6.48 o 
   0  -7  10       18.92       20.31      4.05 o 
   1  -7  10       21.98       15.38      2.82 o 
   2  -7  10        0.35        0.00      3.19 o 
   3  -7  10        1.27        1.13      3.24 o 
   4  -7  10        2.99        2.85      4.57 o 
   5  -7  10        0.09        4.53      6.54 o 
   6  -7  10       10.94       15.89      7.15 o 
  -5  -6  10       13.00       14.25      4.16 o 
  -4  -6  10        6.41        2.76      6.42 o 
  -3  -6  10        5.48        0.87      6.27 o 
  -2  -6  10       64.88       61.57      5.00 o 
  -1  -6  10       96.53      111.71      6.68 o 
   0  -6  10       70.48       72.53      6.44 o 
   1  -6  10        2.41        4.03      3.50 o 
   2  -6  10       11.74       14.06      2.80 o 
   3  -6  10        0.13        3.92      3.15 o 
   4  -6  10       71.28       66.32      3.92 o 
   5  -6  10       42.45       42.12      4.87 o 
   6  -6  10        0.59        2.71      6.92 o 
  -5  -5  10       19.32       17.64      3.87 o 
  -4  -5  10        0.26        4.05      4.46 o 
  -3  -5  10       14.22       17.21      4.41 o 
  -2  -5  10        3.37        1.97      5.94 o 
  -1  -5  10       42.94       35.25      6.22 o 
   0  -5  10       13.34       17.47      6.10 o 
   1  -5  10       15.80       12.55      4.28 o 
   2  -5  10      124.82      120.41      4.57 o 
   3  -5  10        5.87        3.69      3.50 o 
   4  -5  10       10.94       12.28      3.16 o 
   5  -5  10       12.99       16.69      4.64 o 
   6  -5  10        0.02        0.00      4.57 o 
   7  -5  10        0.23        0.00      6.91 o 
  -6  -4  10       23.63       30.29      4.83 o 
  -5  -4  10       12.15       12.63      3.77 o 
  -4  -4  10        0.08        0.83      3.02 o 
  -3  -4  10        0.17        2.11      3.41 o 
  -2  -4  10       60.47       56.06      3.08 o 
  -1  -4  10      255.47      256.21      6.88 o 
   0  -4  10       66.07       71.54      6.17 o 
   1  -4  10      128.10      152.89      6.49 o 
   2  -4  10        5.68        4.15      3.45 o 
   3  -4  10       27.58       31.09      3.51 o 
   4  -4  10       20.11       19.14      3.55 o 
   5  -4  10       98.63       93.32      3.99 o 
   6  -4  10      193.81      189.73      5.86 o 
   7  -4  10        3.87        1.93      5.16 o 
  -6  -3  10        0.32        1.04      3.42 o 
  -5  -3  10       15.61       12.90      4.55 o 
  -4  -3  10        6.86        4.98      4.32 o 
  -3  -3  10       34.47       26.33      4.93 o 
  -2  -3  10       27.58       22.43      4.06 o 
  -1  -3  10        0.88        1.91      4.54 o 
   0  -3  10        1.34        1.45      3.36 o 
   1  -3  10        6.15        4.97      5.95 o 
   2  -3  10        0.12        1.63      5.74 o 
   3  -3  10      207.43      208.58      4.14 o 
   4  -3  10       71.78       76.34      3.99 o 
   5  -3  10       16.72       17.49      3.30 o 
   6  -3  10        1.27        2.59      3.47 o 
   7  -3  10       14.23       20.45      5.34 o 
   8  -3  10        0.04        0.00      4.42 o 
  -6  -2  10        7.79       15.38      4.70 o 
  -5  -2  10       28.25       36.28      4.43 o 
  -4  -2  10        0.04        0.80      3.38 o 
  -3  -2  10       91.00       78.26      4.51 o 
  -2  -2  10        4.72        8.49      3.91 o 
  -1  -2  10        5.52        8.07      3.16 o 
   0  -2  10        4.04        5.64      4.04 o 
   1  -2  10       79.86       80.88      4.18 o 
   2  -2  10      867.03      874.69     10.85 o 
   3  -2  10        2.48        1.24      3.08 o 
   4  -2  10        4.31        5.54      3.13 o 
   5  -2  10      265.30      254.12     10.93 o 
   6  -2  10        1.48        2.51      5.32 o 
   7  -2  10        3.31        4.66      6.31 o 
   8  -2  10        3.31       11.70      6.58 o 
  -6  -1  10        0.24        9.67      4.72 o 
  -5  -1  10        8.21        9.57      3.46 o 
  -4  -1  10        3.28        3.32      2.93 o 
  -3  -1  10       75.05       70.13      4.20 o 
  -2  -1  10       16.97       24.18      6.17 o 
  -1  -1  10      127.40      131.86      4.13 o 
   0  -1  10        7.32        6.96      3.34 o 
   1  -1  10        1.26        0.87      3.83 o 
   2  -1  10      238.11      224.54      7.92 o 
   3  -1  10      512.62      515.07     20.14 o 
   4  -1  10       96.81       97.47      5.09 o 
   5  -1  10      109.25      115.24      6.16 o 
   6  -1  10       12.59        5.93      5.81 o 
   7  -1  10        1.02        0.00      5.96 o 
   8  -1  10       75.24       86.39      4.90 o 
  -6   0  10        2.00        0.00      3.88 o 
  -5   0  10        7.13        6.85      3.46 o 
  -4   0  10      336.03      316.92      4.46 o 
  -3   0  10       74.77       74.47      4.18 o 
  -2   0  10        0.43        0.00      3.85 o 
  -1   0  10      139.33      128.77      3.44 o 
   0   0  10      237.10      241.59      4.91 o 
   1   0  10       94.35       98.64      3.77 o 
   2   0  10      157.68      157.53      5.47 o 
   3   0  10       76.16       72.95      9.17 o 
   4   0  10      126.86      119.41      6.04 o 
   5   0  10       24.87       24.19      4.10 o 
   6   0  10       16.15       18.06      5.79 o 
   7   0  10       46.04       48.08      6.21 o 
   8   0  10        0.01        1.68      4.29 o 
  -6   1  10        3.61        0.00      3.40 o 
  -5   1  10        9.76        9.73      3.55 o 
  -4   1  10       23.68       21.22      4.13 o 
  -3   1  10       29.29       27.16      4.08 o 
  -2   1  10       31.23       29.05      3.35 o 
  -1   1  10        1.58        0.00      3.19 o 
   0   1  10       25.09       27.18      4.12 o 
   1   1  10       40.92       36.77      3.45 o 
   2   1  10       73.67       71.22      4.63 o 
   3   1  10       63.42       61.27      6.35 o 
   4   1  10       24.78       22.81      5.62 o 
   5   1  10      149.38      152.36      4.80 o 
   6   1  10      106.70      117.84      6.18 o 
   7   1  10       55.30       61.28      4.51 o 
   8   1  10        0.07        7.51      6.43 o 
  -6   2  10        1.12        6.44      3.91 o 
  -5   2  10       12.70        4.24      4.39 o 
  -4   2  10        2.59        1.33      3.30 o 
  -3   2  10      109.04      106.88      5.54 o 
  -2   2  10      725.45      718.10     13.15 o 
  -1   2  10      161.38      151.26      7.90 o 
   0   2  10       69.25       80.26      3.66 o 
   1   2  10        9.32        8.20      3.86 o 
   2   2  10        0.73        0.00      3.94 o 
   3   2  10      162.89      165.76      6.37 o 
   4   2  10      375.71      366.77      7.15 o 
   5   2  10        2.61        3.37      5.61 o 
   6   2  10       83.86       85.80      4.44 o 
   7   2  10        0.01        5.92      4.22 o 
   8   2  10        4.21       13.72      6.50 o 
  -6   3  10        0.00        1.02      4.72 o 
  -5   3  10        5.83        3.75      3.60 o 
  -4   3  10      158.38      149.21      3.56 o 
  -3   3  10        0.00        0.00      4.20 o 
  -2   3  10       15.03       15.31      4.04 o 
  -1   3  10      115.89      121.24      3.84 o 
   0   3  10       10.72       14.19      4.13 o 
   1   3  10        8.77       12.88      3.82 o 
   2   3  10      235.18      233.64      5.21 o 
   3   3  10        2.33        3.16      4.55 o 
   4   3  10      494.23      479.33      6.51 o 
   5   3  10      502.72      509.23      7.64 o 
   6   3  10        1.43        1.07      6.01 o 
   7   3  10        3.23        7.51      6.13 o 
   8   3  10       32.05       43.83      6.55 o 
  -6   4  10        1.12        2.50      4.51 o 
  -5   4  10        0.47        0.00      3.15 o 
  -4   4  10       93.90       86.09      6.77 o 
  -3   4  10       23.39       19.58      3.02 o 
  -2   4  10      320.29      328.08      5.14 o 
  -1   4  10      191.70      189.99      4.60 o 
   0   4  10       96.81       94.77      3.77 o 
   1   4  10       27.67       23.61      3.38 o 
   2   4  10      353.42      362.83      5.71 o 
   3   4  10      151.10      154.52      5.24 o 
   4   4  10       17.46       15.82      4.16 o 
   5   4  10       69.75       63.12      4.49 o 
   6   4  10       14.05       17.80      6.04 o 
   7   4  10       75.19       79.78      4.92 o 
   8   4  10        1.81        2.67      4.54 o 
  -5   5  10       62.05       60.59      7.21 o 
  -4   5  10       21.17       21.15      4.68 o 
  -3   5  10        0.71        0.00      4.22 o 
  -2   5  10        4.10       12.05      4.27 o 
  -1   5  10        1.08        2.03      2.88 o 
   0   5  10       57.62       56.73      4.28 o 
   1   5  10       37.34       40.09      6.79 o 
   2   5  10        0.08        0.20      4.17 o 
   3   5  10       60.05       60.05      6.16 o 
   4   5  10      408.42      381.84      9.73 o 
   5   5  10       96.48       89.70      4.17 o 
   6   5  10       28.46       28.03      4.43 o 
   7   5  10       58.95       65.94      4.92 o 
  -5   6  10       30.70       34.04      3.95 o 
  -4   6  10        5.69        8.87      3.92 o 
  -3   6  10       64.92       62.56      7.29 o 
  -2   6  10       27.79       32.38      4.43 o 
  -1   6  10        2.41        5.28      2.97 o 
   0   6  10       51.56       51.22      4.30 o 
   1   6  10      272.05      279.14      8.21 o 
   2   6  10      135.60      131.68      4.02 o 
   3   6  10        2.08        1.69      5.59 o 
   4   6  10       58.05       63.20      3.75 o 
   5   6  10        1.21        1.10      3.76 o 
   6   6  10       43.53       46.34      4.02 o 
   7   6  10        4.07        0.62      4.33 o 
  -4   7  10        1.67        0.88      6.85 o 
  -3   7  10       17.40       12.11      3.27 o 
  -2   7  10       60.61       75.24      4.61 o 
  -1   7  10       33.06       37.18      3.70 o 
   0   7  10       49.16       55.91      4.39 o 
   1   7  10       56.41       56.87      3.29 o 
   2   7  10       77.74       76.92      4.54 o 
   3   7  10       56.12       50.98      6.29 o 
   4   7  10       34.89       37.82      4.45 o 
   5   7  10        1.04        0.00      3.59 o 
   6   7  10       34.38       30.73      3.66 o 
  -3   8  10       36.84       34.49      4.89 o 
  -2   8  10        0.04        4.98      3.77 o 
  -1   8  10       48.77       44.72      3.85 o 
   0   8  10        0.35        1.98      4.41 o 
   1   8  10        8.97       14.79      3.13 o 
   2   8  10       18.38       26.29      4.44 o 
   3   8  10       53.35       53.59      4.65 o 
   4   8  10       38.02       34.98      3.72 o 
   5   8  10        0.09        3.34      3.74 o 
   6   8  10        7.23        3.23      3.91 o 
  -2   9  10       18.40       13.13     11.24 o 
  -1   9  10       12.61       15.63      3.43 o 
   0   9  10       32.37       32.56      3.93 o 
   1   9  10       66.87       66.30      5.55 o 
   2   9  10       18.99       18.34      4.65 o 
   3   9  10        3.71        8.08      4.56 o 
   4   9  10        6.33        6.52      4.63 o 
   0  10  10       37.73       27.77      4.78 o 
   1  10  10        1.07        0.25      6.67 o 
   2  10  10        2.36       10.62      6.76 o 
   0  -9  11       16.54        9.87      5.22 o 
   1  -9  11        0.65        8.20      9.80 o 
   2  -9  11        0.81        4.42      4.04 o 
  -2  -8  11       26.15        6.77     20.22 o 
  -1  -8  11        1.11        8.31      5.74 o 
   0  -8  11       13.71       13.08      4.30 o 
   1  -8  11        4.07        6.69      3.53 o 
   2  -8  11        0.23        4.40      3.85 o 
   3  -8  11        0.03        2.32      3.88 o 
   4  -8  11        2.42        0.43      4.96 o 
  -3  -7  11        0.00        2.95      6.74 o 
  -2  -7  11       77.39       86.30      6.81 o 
  -1  -7  11       60.50       60.62      6.52 o 
   0  -7  11       32.70       28.10      4.76 o 
   1  -7  11       66.68       67.92      3.42 o 
   2  -7  11       13.32       13.02      3.70 o 
   3  -7  11        0.23        0.00      3.78 o 
   4  -7  11        1.34        2.77      3.84 o 
   5  -7  11        0.37        1.71      3.90 o 
  -4  -6  11       11.60       11.47      4.82 o 
  -3  -6  11        4.74        9.66      4.39 o 
  -2  -6  11       42.67       39.22      4.81 o 
  -1  -6  11       60.83       59.33      4.68 o 
   0  -6  11        0.07        0.00      6.33 o 
   1  -6  11        1.69        4.81      4.34 o 
   2  -6  11        3.87        3.90      3.11 o 
   3  -6  11        0.02        0.00      3.64 o 
   4  -6  11       26.09       28.33      3.81 o 
   5  -6  11        7.77        7.53      3.86 o 
   6  -6  11        0.40        0.00      3.85 o 
  -5  -5  11        0.00        0.00      3.72 o 
  -4  -5  11       15.39       21.81      6.27 o 
  -3  -5  11        8.24        4.45      6.08 o 
  -2  -5  11        1.35        2.49      6.23 o 
  -1  -5  11        2.14        3.24      6.04 o 
   0  -5  11      204.94      220.95      6.95 o 
   1  -5  11        5.38       15.81      6.27 o 
   2  -5  11      154.79      160.65     10.47 o 
   3  -5  11        7.23        5.02      2.80 o 
   4  -5  11        4.62        3.51      3.66 o 
   5  -5  11        3.20        4.41      3.73 o 
   6  -5  11       49.61       44.48      3.66 o 
   7  -5  11        0.81        5.81      5.33 o 
  -5  -4  11        1.91        3.01      4.56 o 
  -4  -4  11        0.49        3.29      3.13 o 
  -3  -4  11        0.12        3.61      4.35 o 
  -2  -4  11      197.35      192.20      3.78 o 
  -1  -4  11      109.75      105.27      4.86 o 
   0  -4  11       13.83        8.13      6.02 o 
   1  -4  11       95.19       94.74      6.54 o 
   2  -4  11       14.85       19.68      6.75 o 
   3  -4  11      190.06      182.78      4.61 o 
   4  -4  11       36.46       37.60      3.63 o 
   5  -4  11       16.66       17.44      4.19 o 
   6  -4  11       99.39      101.48      4.41 o 
   7  -4  11        7.61        4.71      4.45 o 
  -5  -3  11        0.52        0.00      5.33 o 
  -4  -3  11        0.00        6.10      3.47 o 
  -3  -3  11       13.70       15.51      5.12 o 
  -2  -3  11       87.57       90.36      4.26 o 
  -1  -3  11       41.96       47.77      3.56 o 
   0  -3  11      214.08      213.97      8.19 o 
   1  -3  11      201.69      219.10      5.58 o 
   2  -3  11      108.61      107.18      6.65 o 
   3  -3  11      118.92      124.14      3.90 o 
   4  -3  11      306.38      307.78      7.71 o 
   5  -3  11      156.99      156.47      4.06 o 
   6  -3  11       78.07       89.30      4.73 o 
   7  -3  11        4.22        4.77      4.03 o 
   8  -3  11        7.69        5.72      6.63 o 
  -6  -2  11        3.42        2.75      3.90 o 
  -5  -2  11       10.47       12.18      3.62 o 
  -4  -2  11        0.29        5.99      4.29 o 
  -3  -2  11      146.28      144.08      3.91 o 
  -2  -2  11        0.19        0.00      3.22 o 
  -1  -2  11        0.20        0.00      4.17 o 
   0  -2  11      234.15      226.34      9.15 o 
   1  -2  11       13.95       15.89      4.07 o 
   2  -2  11       23.37       28.74      6.06 o 
   3  -2  11      135.31      130.75      4.79 o 
   4  -2  11       40.88       50.20      4.12 o 
   5  -2  11      117.38      112.33      5.00 o 
   6  -2  11      119.39      121.56      4.86 o 
   7  -2  11       66.14       74.48      6.68 o 
   8  -2  11        0.88        2.77      4.75 o 
  -6  -1  11       13.74       19.35      5.86 o 
  -5  -1  11       13.30       18.20      4.29 o 
  -4  -1  11       73.57       66.31      3.64 o 
  -3  -1  11       24.00       28.53      4.13 o 
  -2  -1  11       42.66       38.22      3.45 o 
  -1  -1  11        0.58        0.00      3.37 o 
   0  -1  11       29.26       31.99      4.23 o 
   1  -1  11        0.00        0.00      3.91 o 
   2  -1  11       98.21       97.62      4.58 o 
   3  -1  11      424.40      396.02     24.97 o 
   4  -1  11      353.28      340.96      6.74 o 
   5  -1  11        6.86       11.13      4.11 o 
   6  -1  11        4.96        8.97      4.02 o 
   7  -1  11        2.17        0.00      6.11 o 
   8  -1  11        9.91       16.00      6.85 o 
  -6   0  11        0.47        5.40      4.66 o 
  -5   0  11        4.64        8.33      4.39 o 
  -4   0  11        6.19        8.63      4.25 o 
  -3   0  11       24.07       24.39      3.39 o 
  -2   0  11        7.51        4.51      2.84 o 
  -1   0  11       96.38       99.94      4.51 o 
   0   0  11      465.52      459.06      5.72 o 
   1   0  11        3.32        5.88      3.96 o 
   2   0  11      385.86      386.98      6.15 o 
   3   0  11       65.72       65.73      7.88 o 
   4   0  11        2.18        7.19      5.53 o 
   5   0  11      188.76      190.92      6.45 o 
   6   0  11        3.07        7.20      4.06 o 
   7   0  11       16.59       17.74      4.33 o 
   8   0  11        2.07        4.62      4.52 o 
  -6   1  11        0.07        3.09      4.79 o 
  -5   1  11        0.03        0.64      6.33 o 
  -4   1  11        0.33        6.03      3.87 o 
  -3   1  11      135.81      127.86      6.24 o 
  -2   1  11       50.45       49.61      3.53 o 
  -1   1  11        2.55        3.26      4.10 o 
   0   1  11        1.58        4.69      3.34 o 
   1   1  11      177.44      183.39      4.76 o 
   2   1  11      267.55      255.20      7.27 o 
   3   1  11       61.68       59.90      5.55 o 
   4   1  11       11.45       14.00      3.95 o 
   5   1  11       86.43       88.53      6.12 o 
   6   1  11       64.18       60.32      4.32 o 
   7   1  11        7.33       10.58      5.90 o 
   8   1  11       15.42       22.11      6.52 o 
  -6   2  11        9.72        7.49      3.93 o 
  -5   2  11        7.08        8.28      3.58 o 
  -4   2  11       35.68       39.39      5.18 o 
  -3   2  11       11.52        9.63      3.36 o 
  -2   2  11      104.72       99.01      7.21 o 
  -1   2  11      650.83      617.11     15.33 o 
   0   2  11      350.44      350.46      8.16 o 
   1   2  11        7.31       10.25      3.24 o 
   2   2  11      430.61      434.35      6.31 o 
   3   2  11      147.09      147.95      6.29 o 
   4   2  11      159.48      147.57      6.23 o 
   5   2  11      164.24      154.00      4.96 o 
   6   2  11        9.35       26.32      5.73 o 
   7   2  11        3.37        5.85      5.93 o 
   8   2  11       27.91       40.48      6.70 o 
  -5   3  11        7.34        9.24      4.82 o 
  -4   3  11       49.68       52.32      3.66 o 
  -3   3  11        0.02        0.00      3.34 o 
  -2   3  11       21.59       21.76      3.30 o 
  -1   3  11       27.04       26.02      3.39 o 
   0   3  11       47.44       52.89      4.24 o 
   1   3  11        2.82        3.67      3.36 o 
   2   3  11      110.19      110.79      4.66 o 
   3   3  11        0.05        0.63      4.35 o 
   4   3  11       41.12       40.93      4.91 o 
   5   3  11       56.11       53.05      6.04 o 
   6   3  11        0.91        6.33      4.12 o 
   7   3  11       38.35       42.51      6.40 o 
   8   3  11       15.60       21.47      4.64 o 
  -5   4  11        8.33       12.55      4.52 o 
  -4   4  11       20.88       24.87      3.72 o 
  -3   4  11        3.11        6.65      3.46 o 
  -2   4  11      336.86      327.01      5.17 o 
  -1   4  11        6.03        7.30      4.22 o 
   0   4  11      159.17      162.40      4.57 o 
   1   4  11       31.50       28.45      4.13 o 
   2   4  11      228.92      221.58      5.16 o 
   3   4  11       26.33       27.72      4.49 o 
   4   4  11      647.79      618.25     10.93 o 
   5   4  11        7.67        8.98      3.69 o 
   6   4  11        1.32       13.19      6.03 o 
   7   4  11       20.42       28.00      6.37 o 
   8   4  11        2.99        0.00      6.61 o 
  -5   5  11       36.27       33.11      4.85 o 
  -4   5  11        1.15        1.98      4.43 o 
  -3   5  11       88.53       81.67      5.88 o 
  -2   5  11        3.17        7.64      3.54 o 
  -1   5  11       63.62       66.17      3.23 o 
   0   5  11       14.51       18.16      4.12 o 
   1   5  11       80.36       87.13      4.48 o 
   2   5  11       15.15       15.94      4.24 o 
   3   5  11       93.61       89.85      4.70 o 
   4   5  11       77.73       71.18      3.86 o 
   5   5  11        0.52        0.00      3.88 o 
   6   5  11        7.27        4.39      3.61 o 
   7   5  11        0.63        5.41      4.52 o 
  -4   6  11       10.23        8.20      3.84 o 
  -3   6  11        0.20        5.67      3.57 o 
  -2   6  11       42.04       39.10      4.36 o 
  -1   6  11       31.19       29.50      4.47 o 
   0   6  11       56.04       57.72      4.42 o 
   1   6  11       29.80       35.34      4.40 o 
   2   6  11      121.87      126.42      4.45 o 
   3   6  11       25.01       21.24      6.16 o 
   4   6  11       46.46       44.06      4.32 o 
   5   6  11      127.91      128.67      4.23 o 
   6   6  11        7.28        8.57      3.47 o 
   7   6  11        0.17        3.23      4.57 o 
  -3   7  11        1.65        0.00      3.81 o 
  -2   7  11       33.16       31.79      4.56 o 
  -1   7  11        7.72       10.89      3.77 o 
   0   7  11       12.48       10.56      4.32 o 
   1   7  11       73.84       68.95      4.68 o 
   2   7  11      141.77      144.11     10.07 o 
   3   7  11        2.80        4.47      6.05 o 
   4   7  11        4.40        6.41      4.33 o 
   5   7  11        9.16       14.01      3.71 o 
   6   7  11       12.57       17.08      4.17 o 
  -3   8  11       17.18        4.07      4.76 o 
  -2   8  11        0.00        3.14      3.84 o 
  -1   8  11        0.63        3.60      3.62 o 
   0   8  11       10.31       10.82      3.64 o 
   1   8  11      115.44      118.55      4.91 o 
   2   8  11       10.30       12.82      3.73 o 
   3   8  11       25.82       28.11      4.66 o 
   4   8  11       21.56       15.65      4.57 o 
   5   8  11        2.95        4.91      4.62 o 
  -1   9  11        0.02        0.00      3.74 o 
   0   9  11        3.39        5.26      4.65 o 
   1   9  11        2.33        7.64      3.80 o 
   2   9  11        1.06        3.28      6.47 o 
   3   9  11        5.70        8.65      3.24 o 
   4   9  11       26.65       26.53      5.10 o 
  -1  -8  12       24.48       10.31     12.51 o 
   0  -8  12        3.85        5.63      5.56 o 
   1  -8  12        0.64        5.29      3.55 o 
   2  -8  12        6.19        9.18      3.32 o 
   3  -8  12        2.08        7.10      3.51 o 
  -3  -7  12        1.86        1.74      4.52 o 
  -2  -7  12        0.00        0.00      6.94 o 
  -1  -7  12        4.60        0.00      6.67 o 
   0  -7  12        8.21        9.53      4.76 o 
   1  -7  12        0.60        0.89      3.70 o 
   2  -7  12        2.44        3.60      2.90 o 
   3  -7  12        4.29        1.99      3.38 o 
   4  -7  12        0.14        5.92      3.83 o 
   5  -7  12        0.53        0.55      3.45 o 
  -3  -6  12        0.91        0.00      6.79 o 
  -2  -6  12        0.42        1.91      4.59 o 
  -1  -6  12       12.36       10.65      6.39 o 
   0  -6  12       10.60       11.77      4.49 o 
   1  -6  12       25.72       23.43      4.66 o 
   2  -6  12        3.49        2.28      3.78 o 
   3  -6  12        4.97        7.27      3.70 o 
   4  -6  12       83.08       78.07      4.11 o 
   5  -6  12        0.25        1.83      3.32 o 
   6  -6  12        0.15        2.49      4.02 o 
  -4  -5  12        0.31        0.00      6.55 o 
  -3  -5  12        1.95        1.71      4.58 o 
  -2  -5  12       10.75       20.35      6.27 o 
  -1  -5  12       11.24       10.36      4.48 o 
   0  -5  12      106.59       92.84      6.61 o 
   1  -5  12      191.52      185.12      5.57 o 
   2  -5  12        9.70       11.99      4.47 o 
   3  -5  12       10.67        8.78      3.61 o 
   4  -5  12        4.20       10.76      3.19 o 
   5  -5  12        0.10        0.00      3.81 o 
   6  -5  12        0.02        1.85      3.90 o 
  -5  -4  12        5.44       10.75      3.90 o 
  -4  -4  12        8.51       12.56      3.76 o 
  -3  -4  12       25.83       25.23      3.61 o 
  -2  -4  12        0.76        3.19      3.46 o 
  -1  -4  12        7.94       19.34      6.04 o 
   0  -4  12       22.13       21.49      4.31 o 
   1  -4  12        3.29        8.35      6.08 o 
   2  -4  12        4.18        5.99      4.23 o 
   3  -4  12       41.75       42.36      3.70 o 
   4  -4  12       22.01       22.30      3.69 o 
   5  -4  12        5.11        8.38      3.18 o 
   6  -4  12        0.15        0.53      3.53 o 
   7  -4  12        5.87        1.70      3.71 o 
  -5  -3  12        6.19        7.91      4.56 o 
  -4  -3  12        0.18        0.00      4.49 o 
  -3  -3  12       51.57       54.48      3.84 o 
  -2  -3  12      116.48      102.33      3.90 o 
  -1  -3  12        5.95        3.65      4.20 o 
   0  -3  12        7.46        7.85      2.96 o 
   1  -3  12       34.14       31.95      6.13 o 
   2  -3  12      119.96      130.11      6.80 o 
   3  -3  12        0.42        0.00      3.54 o 
   4  -3  12        4.28        4.61      3.76 o 
   5  -3  12        6.44        5.25      4.12 o 
   6  -3  12       29.02       27.46      4.02 o 
   7  -3  12      123.10      119.12      6.98 o 
  -5  -2  12        0.11        0.00      3.21 o 
  -4  -2  12       43.38       38.46      5.44 o 
  -3  -2  12       18.96       16.60      3.49 o 
  -2  -2  12       13.97       17.00      4.28 o 
  -1  -2  12       11.33        9.80      4.14 o 
   0  -2  12        1.89        2.11      4.09 o 
   1  -2  12       88.65       85.42      4.38 o 
   2  -2  12       37.55       45.87      6.17 o 
   3  -2  12      126.34      129.89      5.92 o 
   4  -2  12       80.35       75.81      4.30 o 
   5  -2  12        0.01        0.00      3.91 o 
   6  -2  12       30.31       30.08      6.36 o 
   7  -2  12       11.48       10.03      6.57 o 
   8  -2  12        6.10        8.30      4.73 o 
  -5  -1  12        0.67        0.00      3.22 o 
  -4  -1  12        4.79       12.83      3.48 o 
  -3  -1  12       27.10       18.86      3.50 o 
  -2  -1  12      107.92      104.20      3.86 o 
  -1  -1  12       47.03       44.18      3.65 o 
   0  -1  12       10.30       10.89      3.33 o 
   1  -1  12       10.03       14.55      4.18 o 
   2  -1  12      325.46      326.89      5.69 o 
   3  -1  12        0.15        1.80      6.04 o 
   4  -1  12      366.06      351.76     10.64 o 
   5  -1  12       77.89       80.03      4.53 o 
   6  -1  12      158.61      149.20      5.14 o 
   7  -1  12       18.58       17.06      4.68 o 
   8  -1  12        0.03        6.37      6.61 o 
  -5   0  12       30.25       25.02      3.71 o 
  -4   0  12       34.59       31.73      4.30 o 
  -3   0  12        0.00        3.34      6.84 o 
  -2   0  12       37.85       41.26      5.32 o 
  -1   0  12      176.89      180.28      8.88 o 
   0   0  12        0.10        3.58      3.31 o 
   1   0  12      611.23      607.87      6.43 o 
   2   0  12        3.36        4.07      4.45 o 
   3   0  12      279.28      279.76      9.95 o 
   4   0  12       62.64       63.86      5.83 o 
   5   0  12       60.37       60.52      5.96 o 
   6   0  12       38.31       35.23      6.16 o 
   7   0  12       32.12       31.61      4.51 o 
   8   0  12        4.77       15.78      6.35 o 
  -5   1  12        1.06        0.00      4.49 o 
  -4   1  12       12.26       17.82      9.77 o 
  -3   1  12        1.32        0.33      3.48 o 
  -2   1  12       14.19       14.35      3.44 o 
  -1   1  12        8.91       14.13      3.46 o 
   0   1  12        2.78        6.99      3.24 o 
   1   1  12      408.87      394.56      8.52 o 
   2   1  12       62.37       54.48      4.29 o 
   3   1  12       67.57       65.46      5.17 o 
   4   1  12       21.22       19.94      5.79 o 
   5   1  12      510.29      515.70      7.64 o 
   6   1  12       34.78       40.83      4.40 o 
   7   1  12       16.95       17.34      6.15 o 
   8   1  12        1.53        0.00      6.36 o 
  -5   2  12       18.18       19.28      3.76 o 
  -4   2  12        0.37        0.00      3.52 o 
  -3   2  12       42.92       41.44      3.52 o 
  -2   2  12      156.64      170.22      4.63 o 
  -1   2  12       80.39       75.90      4.40 o 
   0   2  12       88.18       90.29      4.38 o 
   1   2  12        4.76        7.87      4.06 o 
   2   2  12        0.22        1.53      4.37 o 
   3   2  12       79.25       78.77      5.68 o 
   4   2  12       54.15       47.41      4.22 o 
   5   2  12      369.60      329.27      5.68 o 
   6   2  12       61.98       71.89      6.15 o 
   7   2  12        0.30        0.00      4.33 o 
   8   2  12        5.23        0.00      6.67 o 
  -5   3  12        1.29        4.95      5.80 o 
  -4   3  12        2.67        8.30      3.55 o 
  -3   3  12        0.26        0.00      4.38 o 
  -2   3  12       41.75       35.74      3.11 o 
  -1   3  12       67.33       72.00      3.66 o 
   0   3  12      331.87      321.98      5.27 o 
   1   3  12       25.20       23.65      3.37 o 
   2   3  12        0.71        2.24      4.45 o 
   3   3  12       98.34       93.23      4.80 o 
   4   3  12      332.24      307.89      7.08 o 
   5   3  12        0.38       10.95      5.70 o 
   6   3  12       44.13       45.74      6.23 o 
   7   3  12       10.63        9.77      6.39 o 
   8   3  12        4.58       10.76      6.80 o 
  -5   4  12        1.18        4.36      4.57 o 
  -4   4  12       30.52       28.77      3.28 o 
  -3   4  12       46.19       44.12      5.88 o 
  -2   4  12      446.44      467.84      5.69 o 
  -1   4  12       41.37       39.50      4.34 o 
   0   4  12        0.46        0.00      4.19 o 
   1   4  12       29.82       33.24      4.21 o 
   2   4  12        4.79        2.01      4.22 o 
   3   4  12      289.12      271.13      5.57 o 
   4   4  12        1.12        0.00      3.77 o 
   5   4  12        0.07        3.94      3.84 o 
   6   4  12      129.18      141.62      6.75 o 
   7   4  12       22.03       27.30      6.51 o 
  -4   5  12        8.17       14.19      3.33 o 
  -3   5  12        8.57        6.48      4.82 o 
  -2   5  12       39.16       45.16      7.98 o 
  -1   5  12       14.63       11.92      3.66 o 
   0   5  12        3.47        0.00      4.68 o 
   1   5  12      171.09      181.21      9.42 o 
   2   5  12      111.87      115.79      5.79 o 
   3   5  12       65.92       66.58      4.45 o 
   4   5  12      187.95      174.80      4.94 o 
   5   5  12        8.89        6.05      4.11 o 
   6   5  12       32.71       31.30      6.18 o 
   7   5  12       50.29       50.49      6.89 o 
  -4   6  12        0.12        2.95      3.70 o 
  -3   6  12       32.33       28.05      3.78 o 
  -2   6  12        5.54       16.26      4.74 o 
  -1   6  12       47.87       48.25      4.47 o 
   0   6  12      312.72      309.37      4.65 o 
   1   6  12        0.17        0.00      4.29 o 
   2   6  12      243.40      237.60      5.20 o 
   3   6  12        0.07        2.98      4.27 o 
   4   6  12       58.78       54.96      3.87 o 
   5   6  12        6.88        4.12      3.40 o 
   6   6  12       46.37       40.92      4.59 o 
   7   6  12        0.46        1.40      5.77 o 
  -3   7  12       15.62        8.58     10.05 o 
  -2   7  12        0.04        2.00      8.44 o 
  -1   7  12        0.39        1.36      3.09 o 
   0   7  12       22.95       28.82      4.48 o 
   1   7  12       40.92       36.85      3.71 o 
   2   7  12        0.57        1.16      4.40 o 
   3   7  12      175.58      178.62      7.31 o 
   4   7  12       18.48       25.06      4.47 o 
   5   7  12       11.38       10.95      4.51 o 
   6   7  12      112.82      123.16      4.05 o 
  -2   8  12        3.63        0.72      4.73 o 
  -1   8  12       13.96       23.80      4.59 o 
   0   8  12       19.37       23.49      3.38 o 
   1   8  12        2.23        6.68      3.80 o 
   2   8  12       35.83       30.51      3.88 o 
   3   8  12       55.55       58.64      6.89 o 
   4   8  12        0.05        0.83      4.52 o 
   5   8  12       18.18       19.81      4.78 o 
   0   9  12        1.02        4.54      3.36 o 
   1   9  12        4.38       11.14      4.66 o 
   2   9  12       58.74       56.61      6.90 o 
   3   9  12        2.91        2.21      6.71 o 
   0  -8  13        3.96        6.89      4.34 o 
   1  -8  13        5.03       13.08      3.12 o 
   2  -8  13        7.41       12.27      3.48 o 
  -2  -7  13        2.11        4.18      4.48 o 
  -1  -7  13        1.15        3.75      4.74 o 
   0  -7  13        1.80        6.57      4.78 o 
   1  -7  13       21.41       20.84      4.81 o 
   2  -7  13        2.76        4.39      3.32 o 
   3  -7  13       37.24       35.62      4.03 o 
   4  -7  13        8.83       11.35      3.98 o 
  -3  -6  13        1.41        0.50      4.60 o 
  -2  -6  13       15.25       13.95      6.66 o 
  -1  -6  13        0.07       10.33      6.72 o 
   0  -6  13        0.64        0.00      6.66 o 
   1  -6  13        3.95        4.17      4.53 o 
   2  -6  13        1.19        0.00      3.78 o 
   3  -6  13       16.77       17.35      3.28 o 
   4  -6  13       11.89       12.32      3.33 o 
   5  -6  13        2.02        0.26      4.37 o 
  -4  -5  13        0.25        2.98      6.68 o 
  -3  -5  13        2.21        7.19      6.49 o 
  -2  -5  13       22.88       27.13      4.79 o 
  -1  -5  13        0.64        3.52      4.42 o 
   0  -5  13        6.51        0.00      4.41 o 
   1  -5  13       26.32       27.80      4.68 o 
   2  -5  13       35.96       39.85      4.61 o 
   3  -5  13       13.82       14.45      3.63 o 
   4  -5  13       32.52       35.39      3.85 o 
   5  -5  13        2.84        0.00      3.82 o 
   6  -5  13        0.01        3.16      4.01 o 
  -4  -4  13        0.44        0.00      3.80 o 
  -3  -4  13        0.49        0.00      3.38 o 
  -2  -4  13       31.78       31.88      3.73 o 
  -1  -4  13       30.65       38.02      6.33 o 
   0  -4  13       68.76       66.42      6.36 o 
   1  -4  13       16.49       15.15      4.52 o 
   2  -4  13       71.76       63.16      5.38 o 
   3  -4  13        8.95        7.35      3.64 o 
   4  -4  13        2.75        4.98      3.90 o 
   5  -4  13       56.94       53.33      3.64 o 
   6  -4  13        1.52        4.54      4.54 o 
   7  -4  13        5.94        9.35      4.25 o 
  -4  -3  13        8.53        9.20      3.71 o 
  -3  -3  13        2.99        4.79      3.51 o 
  -2  -3  13       17.46       18.21      3.61 o 
  -1  -3  13      315.41      328.96      5.37 o 
   0  -3  13       65.77       61.82      3.66 o 
   1  -3  13      274.22      272.88      7.28 o 
   2  -3  13       91.35       94.21      6.61 o 
   3  -3  13      247.94      244.06      6.88 o 
   4  -3  13       20.98       21.26      3.69 o 
   5  -3  13       53.90       55.93      4.38 o 
   6  -3  13        4.14        3.50      4.12 o 
   7  -3  13       28.68       38.01      6.64 o 
  -5  -2  13        2.69        7.95      4.70 o 
  -4  -2  13        2.52        4.28      3.35 o 
  -3  -2  13       75.88       74.45      4.70 o 
  -2  -2  13       58.36       69.40      4.49 o 
  -1  -2  13      117.04      125.71      3.42 o 
   0  -2  13      370.77      375.45      6.78 o 
   1  -2  13       11.66       15.08      4.19 o 
   2  -2  13      163.23      166.98      7.16 o 
   3  -2  13       35.97       36.53      4.42 o 
   4  -2  13      397.80      385.84      9.18 o 
   5  -2  13       27.48       25.20      4.20 o 
   6  -2  13       15.10       16.10      6.40 o 
   7  -2  13       47.37       57.82      6.73 o 
  -5  -1  13        2.04        5.51      3.81 o 
  -4  -1  13        1.74        0.00      4.88 o 
  -3  -1  13        3.24        3.94      3.61 o 
  -2  -1  13       27.14       29.26      4.63 o 
  -1  -1  13        7.20       10.76      3.43 o 
   0  -1  13        0.07        1.76      4.10 o 
   1  -1  13        4.96        5.02      4.17 o 
   2  -1  13      707.34      687.28     17.14 o 
   3  -1  13      644.51      647.29     11.85 o 
   4  -1  13        0.66        0.60      4.33 o 
   5  -1  13       21.77       18.72      4.20 o 
   6  -1  13      165.06      168.35      5.38 o 
   7  -1  13        0.02        0.00      4.52 o 
   8  -1  13        4.62       16.08      6.63 o 
  -5   0  13        0.00        2.56      3.26 o 
  -4   0  13       54.99       55.68      4.69 o 
  -3   0  13       24.82       25.52      4.43 o 
  -2   0  13        5.23       12.30      5.01 o 
  -1   0  13      396.40      406.36      5.43 o 
   0   0  13      303.36      307.01      5.34 o 
   1   0  13      279.05      287.04      5.41 o 
   2   0  13        0.33        0.00      4.10 o 
   3   0  13      187.74      183.88      7.88 o 
   4   0  13       61.12       56.91      4.32 o 
   5   0  13      195.47      193.70      6.58 o 
   6   0  13      278.70      270.00      7.12 o 
   7   0  13        4.19        6.66      4.33 o 
   8   0  13       22.43       23.95      6.76 o 
  -5   1  13        2.41        1.52      3.80 o 
  -4   1  13        6.43        3.32      3.63 o 
  -3   1  13        9.07       12.60      4.63 o 
  -2   1  13       13.05        8.55      3.57 o 
  -1   1  13        0.66        6.80      4.64 o 
   0   1  13       38.06       46.29      4.35 o 
   1   1  13      535.21      524.80      6.27 o 
   2   1  13       21.40       19.34      4.13 o 
   3   1  13        3.00        4.52      5.07 o 
   4   1  13      106.67      101.41      4.60 o 
   5   1  13       18.11       17.48      5.79 o 
   6   1  13       26.23       28.97      4.36 o 
   7   1  13        3.50        0.00      6.03 o 
   8   1  13        4.51       17.79      6.66 o 
  -5   2  13        1.51        0.00      3.31 o 
  -4   2  13        1.22        4.76      4.42 o 
  -3   2  13       84.83       84.70      6.72 o 
  -2   2  13      153.20      155.26      4.76 o 
  -1   2  13      785.00      769.15      7.28 o 
   0   2  13      116.65      110.49      3.46 o 
   1   2  13       21.01       24.14      4.18 o 
   2   2  13      114.71      112.74      4.63 o 
   3   2  13       22.80       23.46      5.26 o 
   4   2  13      301.13      288.37      6.92 o 
   5   2  13       96.67       79.63      6.06 o 
   6   2  13       27.61       29.97      6.00 o 
   7   2  13      155.31      165.00      6.92 o 
   8   2  13        7.77       13.01      6.92 o 
  -5   3  13        3.12       13.69      7.07 o 
  -4   3  13       43.44       56.67      4.80 o 
  -3   3  13        0.02        1.42      4.05 o 
  -2   3  13       54.92       57.37      5.63 o 
  -1   3  13       59.02       55.38      3.65 o 
   0   3  13       14.27       10.92      3.51 o 
   1   3  13       90.92       94.74      4.60 o 
   2   3  13      150.31      158.22      4.85 o 
   3   3  13       59.46       53.89      4.53 o 
   4   3  13        1.47        4.54      3.63 o 
   5   3  13       64.51       70.06      6.05 o 
   6   3  13        1.00        7.00      4.30 o 
   7   3  13       13.24       10.46      6.36 o 
  -4   4  13       14.77       20.54      3.89 o 
  -3   4  13       14.14       13.60      4.61 o 
  -2   4  13      124.00      121.56      5.69 o 
  -1   4  13        0.22        1.19      4.19 o 
   0   4  13       44.03       42.27      3.28 o 
   1   4  13      631.39      599.62     10.83 o 
   2   4  13       44.75       46.42      4.39 o 
   3   4  13      180.48      167.06      5.19 o 
   4   4  13       10.68        6.59      7.31 o 
   5   4  13        2.20        0.00      6.29 o 
   6   4  13       35.31       33.15      6.45 o 
   7   4  13       22.75       27.11      6.81 o 
  -4   5  13        0.27        0.00      3.84 o 
  -3   5  13       15.75       16.30      5.29 o 
  -2   5  13        0.88        6.87      3.13 o 
  -1   5  13       21.39       21.82      3.55 o 
   0   5  13      218.71      225.36      5.00 o 
   1   5  13        0.44        2.65      4.35 o 
   2   5  13       26.31       23.10      4.40 o 
   3   5  13        0.01        0.00      4.31 o 
   4   5  13       57.74       52.45      3.86 o 
   5   5  13       20.44       20.61      4.34 o 
   6   5  13       29.83       34.63      4.54 o 
   7   5  13       92.67      107.71      7.12 o 
  -3   6  13       42.18       40.50      6.11 o 
  -2   6  13        0.04        0.00      3.29 o 
  -1   6  13        0.20        1.51      3.08 o 
   0   6  13      144.50      143.70      4.13 o 
   1   6  13       10.43       13.42      3.74 o 
   2   6  13       40.91       41.57      4.58 o 
   3   6  13       10.83       13.07      5.25 o 
   4   6  13       31.59       33.11      4.47 o 
   5   6  13        0.63        4.35      4.86 o 
   6   6  13       65.89       78.34      5.01 o 
  -2   7  13       50.60       55.45      3.52 o 
  -1   7  13        9.41       11.11      3.76 o 
   0   7  13        2.00        5.26      4.60 o 
   1   7  13        1.56        4.08      4.54 o 
   2   7  13        1.13        2.41      4.51 o 
   3   7  13       14.64        7.44      6.25 o 
   4   7  13       15.70       21.90      3.72 o 
   5   7  13        0.03        2.98      4.62 o 
  -1   8  13       12.27        8.79      4.24 o 
   0   8  13        6.98        5.74      3.85 o 
   1   8  13       22.44       22.50      4.68 o 
   2   8  13        1.43        7.11      3.79 o 
   3   8  13        9.03       10.11      6.63 o 
   4   8  13       50.60       49.37      4.12 o 
  -1  -7  14       16.60        0.00      4.65 o 
   0  -7  14       10.30       10.13      4.30 o 
   1  -7  14       10.38       12.65      4.95 o 
   2  -7  14        0.39        5.21      4.75 o 
   3  -7  14        1.64        5.71      3.94 o 
  -2  -6  14        0.12        0.00      6.45 o 
  -1  -6  14        8.42        3.49      6.72 o 
   0  -6  14        0.25        8.61      4.75 o 
   1  -6  14        3.17        5.41      4.63 o 
   2  -6  14        1.11        3.75      3.31 o 
   3  -6  14        6.72        8.14      3.88 o 
   4  -6  14        0.14        0.07      3.86 o 
   5  -6  14        2.01        0.50      4.19 o 
  -3  -5  14        0.55        6.85      6.44 o 
  -2  -5  14        0.03        4.86      4.60 o 
  -1  -5  14       28.67       25.34      4.80 o 
   0  -5  14       58.62       61.79      6.77 o 
   1  -5  14        3.47        2.22      4.54 o 
   2  -5  14       90.71       80.53      4.88 o 
   3  -5  14        8.19        8.86      3.28 o 
   4  -5  14        1.34        0.00      3.77 o 
   5  -5  14        2.15        5.91      3.89 o 
   6  -5  14        2.99        4.71      4.33 o 
  -3  -4  14       15.44       24.75      6.12 o 
  -2  -4  14       38.73       39.88      3.84 o 
  -1  -4  14        0.27        5.87      6.31 o 
   0  -4  14        2.93        0.00      4.45 o 
   1  -4  14        0.04        0.00      6.39 o 
   2  -4  14       40.94       49.15      6.66 o 
   3  -4  14      106.02      105.32      4.07 o 
   4  -4  14        0.73        4.42      3.68 o 
   5  -4  14        3.70        5.08      3.58 o 
   6  -4  14        9.69        9.77      3.94 o 
  -4  -3  14        5.85        6.57      4.01 o 
  -3  -3  14        6.24        6.66      4.57 o 
  -2  -3  14        3.94        9.63      3.70 o 
  -1  -3  14        0.05        0.00      3.51 o 
   0  -3  14       24.18       22.24      5.10 o 
   1  -3  14       72.25       76.21      4.77 o 
   2  -3  14        1.00        1.71      4.39 o 
   3  -3  14       86.62       86.81      4.90 o 
   4  -3  14       70.10       52.71      3.69 o 
   5  -3  14        0.90        2.29      3.52 o 
   6  -3  14       63.92       66.33      4.94 o 
   7  -3  14       12.53       16.78      6.79 o 
  -4  -2  14        0.86        4.47      4.40 o 
  -3  -2  14       21.72       21.84      4.60 o 
  -2  -2  14        1.02        4.53      3.73 o 
  -1  -2  14        4.96        5.42      4.28 o 
   0  -2  14        5.04        0.00      4.42 o 
   1  -2  14      116.93      112.56      6.33 o 
   2  -2  14      181.91      177.21      7.30 o 
   3  -2  14       41.32       37.13      6.46 o 
   4  -2  14       19.97       20.46      4.06 o 
   5  -2  14       13.66       20.92      6.09 o 
   6  -2  14        6.22        7.04      4.36 o 
   7  -2  14        8.83        8.69      6.62 o 
  -4  -1  14        0.13        0.00      4.65 o 
  -3  -1  14       16.64       24.16      4.32 o 
  -2  -1  14        6.14       11.54      3.49 o 
  -1  -1  14        2.93        8.04      3.43 o 
   0  -1  14       61.19       58.55      4.45 o 
   1  -1  14       39.41       43.53      4.39 o 
   2  -1  14       99.33       95.84      4.67 o 
   3  -1  14       14.86       14.31      6.28 o 
   4  -1  14       35.14       33.73      3.53 o 
   5  -1  14        2.86        6.16      6.33 o 
   6  -1  14        1.82        4.60      4.43 o 
   7  -1  14       15.60       31.64      6.70 o 
  -4   0  14        0.00        0.31      3.30 o 
  -3   0  14        0.08        0.77      3.68 o 
  -2   0  14       75.49       75.25      3.73 o 
  -1   0  14        0.22        1.24      3.49 o 
   0   0  14      751.45      703.75     17.07 o 
   1   0  14      181.46      164.71      4.92 o 
   2   0  14       34.31       30.69      4.31 o 
   3   0  14       84.68       81.81      6.83 o 
   4   0  14       54.08       53.56      5.23 o 
   5   0  14        0.30        0.00      4.09 o 
   6   0  14       44.15       47.44      4.46 o 
   7   0  14        4.89       12.30      6.43 o 
  -4   1  14        0.26        0.45      4.58 o 
  -3   1  14       82.66       74.50      8.43 o 
  -2   1  14       10.71        9.79      4.79 o 
  -1   1  14       82.46       79.34      4.47 o 
   0   1  14        4.17        7.22      3.44 o 
   1   1  14       83.27       72.74      3.82 o 
   2   1  14       30.43       28.20      4.74 o 
   3   1  14       42.69       47.06      5.54 o 
   4   1  14       17.61       18.78      4.08 o 
   5   1  14       20.47       27.35      5.99 o 
   6   1  14       72.97       71.98      6.37 o 
   7   1  14        0.17        0.00      6.34 o 
  -4   2  14        4.00        4.86      3.88 o 
  -3   2  14       61.27       69.75      8.27 o 
  -2   2  14        1.05        6.16      4.38 o 
  -1   2  14      226.94      220.33      5.01 o 
   0   2  14       40.14       39.99      4.32 o 
   1   2  14      145.87      136.53      4.82 o 
   2   2  14      132.52      124.96      4.83 o 
   3   2  14       38.43       37.69      4.43 o 
   5   2  14       53.66       55.31      4.44 o 
   6   2  14        4.68       11.13      4.38 o 
   7   2  14       32.69       29.18      6.60 o 
  -4   3  14       31.22       39.61      3.99 o 
  -3   3  14       16.86       27.20      6.91 o 
  -2   3  14       30.29       30.79      4.54 o 
  -1   3  14        1.26        4.69      3.53 o 
   0   3  14       10.99        9.79      4.29 o 
   1   3  14       23.16       25.71      4.30 o 
   2   3  14        5.13        3.25      4.32 o 
   3   3  14       78.45       65.02      5.04 o 
   4   3  14       49.67       41.16      9.06 o 
   5   3  14       35.44       39.48      6.26 o 
   6   3  14       11.17       16.32      6.07 o 
   7   3  14        0.89        7.43      4.61 o 
  -4   4  14       11.05        0.30      5.69 o 
  -3   4  14        3.65        8.23      3.74 o 
  -2   4  14       10.11       12.14      4.50 o 
  -1   4  14        2.08        6.57      4.26 o 
   0   4  14       25.16       24.94      3.55 o 
   1   4  14       65.64       62.54      3.79 o 
   2   4  14        6.43        7.13      4.34 o 
   3   4  14       48.32       55.91      5.04 o 
   4   4  14        2.74        2.29      7.43 o 
   5   4  14       67.48       60.78      4.78 o 
   6   4  14      109.26      104.16      5.07 o 
   7   4  14       39.05       40.13      6.90 o 
  -3   5  14        0.17        1.84      3.77 o 
  -2   5  14       50.94       44.45      3.92 o 
  -1   5  14       69.01       74.77      8.44 o 
   0   5  14        3.20       11.09      3.61 o 
   1   5  14        0.22        3.75      4.38 o 
   2   5  14        8.28        0.97      4.47 o 
   3   5  14       38.03       33.72      4.57 o 
   4   5  14        7.96       13.08      7.56 o 
   5   5  14       52.29       53.74      4.66 o 
   6   5  14       66.15       55.36      6.68 o 
  -2   6  14        3.34        6.31      6.82 o 
  -1   6  14       18.12       16.14      4.65 o 
   0   6  14        1.74        8.90      4.53 o 
   1   6  14        9.81        9.52      4.51 o 
   2   6  14       47.55       51.56      4.66 o 
   3   6  14       50.16       48.56      4.71 o 
   4   6  14        3.44        7.92      7.71 o 
   5   6  14       52.54       52.16      4.18 o 
   6   6  14        3.47        2.86      4.10 o 
  -2   7  14       19.92       13.82      3.92 o 
  -1   7  14        6.36        7.63      4.70 o 
   0   7  14       17.22       20.69      3.82 o 
   1   7  14        0.59        0.08      4.55 o 
   2   7  14       66.96       69.46      4.87 o 
   3   7  14        1.01        3.03      5.71 o 
   4   7  14       75.92       85.31      7.45 o 
   5   7  14       56.96       64.43      4.97 o 
   0   8  14        0.08        1.11      4.80 o 
   1   8  14       23.25       25.12      4.90 o 
   2   8  14       40.44       40.43      4.72 o 
   3   8  14        0.11        3.73      6.54 o 
   1  -7  15        0.88        4.67      4.36 o 
  -1  -6  15       18.47       12.37      6.83 o 
   0  -6  15        1.45        9.00      6.72 o 
   1  -6  15        0.72        4.05      3.89 o 
   2  -6  15        0.24        2.68      3.91 o 
   3  -6  15       15.57       13.70      4.03 o 
   4  -6  15        7.24        7.38      3.47 o 
  -2  -5  15        0.33        0.00      6.50 o 
  -1  -5  15        3.87        2.88      4.74 o 
   0  -5  15        0.17        0.00      6.59 o 
   1  -5  15        8.05       10.06      6.66 o 
   2  -5  15       14.06       14.06      3.90 o 
   3  -5  15       21.20       19.99      3.87 o 
   4  -5  15        0.80        0.00      3.29 o 
   5  -5  15        6.77        9.66      4.23 o 
  -3  -4  15       30.29       22.98     13.27 o 
  -2  -4  15        2.10        0.00      3.69 o 
  -1  -4  15        0.01        4.68      6.53 o 
   0  -4  15        1.38        7.17      6.50 o 
   1  -4  15        0.00        6.58      6.43 o 
   2  -4  15       18.92       22.79      6.69 o 
   3  -4  15        0.01        2.58      3.25 o 
   4  -4  15        6.42        6.99      3.46 o 
   5  -4  15       16.38       16.63      4.45 o 
   6  -4  15        5.97        5.83      4.91 o 
  -3  -3  15        2.94        7.94      5.38 o 
  -2  -3  15       27.25       29.77      3.78 o 
  -1  -3  15        0.62        1.91      4.10 o 
   0  -3  15       27.82       33.09      4.55 o 
   1  -3  15        8.51        8.94      6.47 o 
   2  -3  15        0.90        3.88      6.46 o 
   3  -3  15       10.58       14.67      4.54 o 
   4  -3  15        3.20        4.42      3.93 o 
   5  -3  15       24.40       27.47      4.59 o 
   6  -3  15        0.93        0.92      6.61 o 
  -3  -2  15        5.39       10.62      4.63 o 
  -2  -2  15        0.98        1.55      3.81 o 
  -1  -2  15       58.93       53.03      4.59 o 
   0  -2  15       30.90       33.77      3.70 o 
   1  -2  15      308.50      312.29      5.44 o 
   2  -2  15        3.79        4.29      6.26 o 
   3  -2  15        0.72        1.77      7.68 o 
   4  -2  15        3.80        5.18      3.42 o 
   5  -2  15       54.71       58.40      4.66 o 
   6  -2  15       20.42       12.44      6.55 o 
   7  -2  15       51.43       44.96      5.01 o 
  -4  -1  15        1.88        1.54      5.07 o 
  -3  -1  15       10.50       18.43      7.40 o 
  -2  -1  15       25.12       27.65      5.05 o 
  -1  -1  15       17.11       11.44      3.11 o 
   0  -1  15      156.01      139.31      3.72 o 
   1  -1  15        9.88       12.22      3.16 o 
   2  -1  15       14.37       16.17      4.40 o 
   3  -1  15        0.44        0.00      6.28 o 
   4  -1  15        0.06        2.71      3.35 o 
   5  -1  15       22.48       20.56      4.62 o 
   6  -1  15       12.28       15.45      6.56 o 
   7  -1  15       22.47       23.45      6.84 o 
  -4   0  15        0.24        3.28      6.25 o 
  -3   0  15        0.66        2.78      3.72 o 
  -2   0  15       56.66       53.05      3.92 o 
  -1   0  15       20.00       18.01      3.73 o 
   0   0  15       40.96       46.04      3.71 o 
   1   0  15       13.58       16.49      3.58 o 
   2   0  15       66.61       65.18      4.58 o 
   3   0  15       10.76       12.18      7.78 o 
   4   0  15       85.57       81.71      5.10 o 
   5   0  15       26.35       24.66      4.64 o 
   6   0  15       44.87       50.03      6.25 o 
   7   0  15       49.63       54.14      6.98 o 
  -4   1  15        1.34        0.00      4.71 o 
  -3   1  15       69.38       68.79      4.73 o 
  -2   1  15       26.64       27.10      4.18 o 
  -1   1  15      194.64      190.65      3.87 o 
   0   1  15        0.94        0.00      3.55 o 
   1   1  15       79.14       76.81      4.55 o 
   2   1  15       24.41       18.28      4.26 o 
   3   1  15        0.68        2.63      5.21 o 
   4   1  15        4.31        8.73      3.94 o 
   5   1  15        3.35        1.58      4.23 o 
   6   1  15        0.79        3.42      4.37 o 
   7   1  15       13.29        1.74      4.73 o 
  -4   2  15        7.01        2.49      3.83 o 
  -3   2  15       25.42       18.87      3.70 o 
  -2   2  15       19.03       24.82      4.56 o 
  -1   2  15       13.94       13.63      4.46 o 
   0   2  15        0.17        0.00      3.52 o 
   1   2  15       22.86       30.02      4.41 o 
   2   2  15        0.29        2.45      4.34 o 
   3   2  15       24.87       23.17      4.77 o 
   4   2  15       76.97       77.70     11.31 o 
   5   2  15        0.15        0.47      4.15 o 
   6   2  15       92.57       99.14      6.49 o 
   7   2  15       28.70       29.91      4.94 o 
  -3   3  15       45.91       53.76      5.34 o 
  -2   3  15       20.40       17.30      6.24 o 
  -1   3  15        8.85       11.20      3.56 o 
   0   3  15       76.50       69.92      3.87 o 
   1   3  15        2.15        0.00      4.91 o 
   2   3  15       32.76       32.50      4.41 o 
   3   3  15       55.48       61.78      5.10 o 
   4   3  15       37.06       33.43      6.66 o 
   5   3  15        1.07        1.58      4.35 o 
   6   3  15       42.29       51.10      4.79 o 
   7   3  15        5.23       14.20      6.70 o 
  -3   4  15        5.50        8.07      8.71 o 
  -2   4  15        0.57        1.92      4.50 o 
  -1   4  15        6.51        9.45      4.45 o 
   0   4  15       40.49       40.23      4.43 o 
   1   4  15       52.77       51.77      3.87 o 
   2   4  15        0.96        0.00      4.76 o 
   3   4  15       94.92       95.01      5.32 o 
   4   4  15       27.61       24.44      7.84 o 
   5   4  15        0.26        0.00      4.49 o 
   6   4  15       19.06       22.27      6.62 o 
  -2   5  15        6.74        5.63      3.85 o 
  -1   5  15       52.40       45.20      5.25 o 
   0   5  15        0.32        1.50      4.35 o 
   1   5  15        9.61        9.48      3.70 o 
   2   5  15        1.34        2.44      4.47 o 
   3   5  15       42.52       41.12      4.71 o 
   4   5  15       13.16       13.46      7.82 o 
   5   5  15      102.28       92.10      4.34 o 
   6   5  15       43.53       40.31      4.74 o 
  -2   6  15       19.64       15.52      4.74 o 
  -1   6  15       30.85       35.48      4.87 o 
   0   6  15       29.82       34.12      5.23 o 
   1   6  15       10.11       10.86      4.63 o 
   2   6  15       14.45       17.79      4.63 o 
   3   6  15       29.98       32.57      4.68 o 
   4   6  15        4.73        3.15      6.58 o 
   5   6  15       44.21       37.98      4.12 o 
  -1   7  15        6.18       11.85      6.76 o 
   0   7  15        3.25        4.90      4.45 o 
   1   7  15        0.97        0.00      4.69 o 
   2   7  15        3.49        7.48      3.85 o 
   3   7  15       21.73       30.28      4.85 o 
   4   7  15        1.72        0.00      3.84 o 
   1  -6  16        2.84       11.19      4.90 o 
   2  -6  16       10.05       16.84      9.15 o 
   3  -6  16       12.15       12.46      4.02 o 
  -1  -5  16        0.12        2.91      4.85 o 
   0  -5  16        3.18       12.03      4.79 o 
   1  -5  16       10.87       12.57      6.95 o 
   2  -5  16       18.42       25.92      4.83 o 
   3  -5  16        8.12       13.06      3.98 o 
   4  -5  16       17.63       19.61      4.06 o 
  -2  -4  16        0.33        4.53      5.95 o 
  -1  -4  16        0.00        1.27      4.80 o 
   0  -4  16        7.06       11.04      6.61 o 
   1  -4  16       51.87       46.99      6.92 o 
   2  -4  16        3.09        0.67      6.71 o 
   3  -4  16        0.72        3.64      4.70 o 
   4  -4  16        9.24        7.20      3.49 o 
   5  -4  16       57.44       57.51      3.77 o 
  -2  -3  16        0.54        7.84      4.70 o 
  -1  -3  16       15.11       21.57      4.61 o 
   0  -3  16       38.48       32.43      3.93 o 
   1  -3  16       20.53       20.16      4.85 o 
   2  -3  16        0.04        3.90      6.54 o 
   3  -3  16       55.90       57.85      5.00 o 
   4  -3  16       31.23       34.99      4.45 o 
   5  -3  16        0.45        0.38      4.60 o 
   6  -3  16        1.75       13.00      6.88 o 
  -3  -2  16        2.63        0.00      4.68 o 
  -2  -2  16        5.62        3.06      3.87 o 
  -1  -2  16        2.73        6.49      4.38 o 
   0  -2  16        6.80        9.10      5.09 o 
   1  -2  16       36.20       28.11      4.54 o 
   2  -2  16       14.85        9.29      6.45 o 
   3  -2  16       11.26        8.48      6.58 o 
   4  -2  16        8.11        9.62      4.30 o 
   5  -2  16        1.00        3.26      4.51 o 
   6  -2  16        1.06        1.62      4.59 o 
  -3  -1  16        0.05        0.00      3.78 o 
  -2  -1  16        6.92        9.60      4.62 o 
  -1  -1  16       16.58       11.85      3.77 o 
   0  -1  16       87.64       81.76      4.75 o 
   1  -1  16       23.45       31.70      3.75 o 
   2  -1  16        8.13        9.08      4.46 o 
   3  -1  16        5.76       10.92      6.85 o 
   4  -1  16        1.67        1.48      4.44 o 
   5  -1  16        2.41        6.50      4.47 o 
   6  -1  16       10.80       20.46      6.31 o 
  -3   0  16        0.70        7.72      4.67 o 
  -2   0  16       14.66       19.81      4.64 o 
  -1   0  16       37.99       41.95      4.90 o 
   0   0  16        2.46        1.57      3.81 o 
   1   0  16        0.36        3.35      3.54 o 
   2   0  16       15.00       13.89      4.86 o 
   3   0  16       68.44       67.44      6.99 o 
   4   0  16        6.43        8.46      3.82 o 
   5   0  16       66.57       64.70      4.89 o 
   6   0  16        0.14        4.83      6.49 o 
  -3   1  16        6.58       11.24      3.35 o 
  -2   1  16       12.50       25.86      4.62 o 
  -1   1  16       16.79       15.72      3.67 o 
   0   1  16        5.76        5.42      4.46 o 
   1   1  16        0.68        0.00      4.45 o 
   2   1  16       22.20       23.69      4.46 o 
   3   1  16       29.59       27.84      4.68 o 
   4   1  16        3.33        3.40     10.76 o 
   5   1  16       54.66       49.43      6.46 o 
   6   1  16       10.54       20.89      6.49 o 
   7   1  16        0.35        0.72      4.60 o 
  -3   2  16        0.01        1.38      3.22 o 
  -2   2  16        3.10        5.88      3.81 o 
  -1   2  16        0.08        6.33      4.39 o 
   0   2  16       30.92       34.03      3.84 o 
   1   2  16        1.70        5.06      4.38 o 
   2   2  16      180.07      174.03      5.24 o 
   3   2  16        4.65        3.34      4.88 o 
   4   2  16        2.53        0.00     10.59 o 
   5   2  16       22.95       23.04      4.39 o 
   6   2  16        9.30        0.00      6.39 o 
  -3   3  16       44.65       52.19     31.40 o 
  -2   3  16        8.94       12.52      3.90 o 
  -1   3  16       12.68       17.35      3.30 o 
   0   3  16        5.07        7.27      4.43 o 
   1   3  16        4.87        5.10      4.40 o 
   2   3  16        4.12        7.03      4.39 o 
   3   3  16        0.00        3.48      4.50 o 
   4   3  16       30.97       29.56      6.23 o 
   5   3  16       30.74       35.26      6.64 o 
   6   3  16        0.34        0.00      4.55 o 
  -2   4  16        0.12        3.94      3.28 o 
  -1   4  16        3.07        7.80      4.57 o 
   0   4  16        0.18        2.17      4.52 o 
   1   4  16       39.93       40.95      4.68 o 
   2   4  16       10.68       12.95      4.50 o 
   3   4  16        6.74        6.63      4.52 o 
   4   4  16       39.59       34.67      5.84 o 
   5   4  16       12.03        9.37      4.55 o 
   6   4  16        0.29        5.34      6.50 o 
  -2   5  16       10.80        8.56      3.48 o 
  -1   5  16        9.87       10.07      3.34 o 
   0   5  16        8.28       14.24      4.60 o 
   1   5  16        0.20        3.61      4.50 o 
   2   5  16        1.02        2.31      3.68 o 
   3   5  16       17.37       16.01      5.09 o 
   4   5  16       31.71       28.54      6.66 o 
   5   5  16       52.57       52.66      5.43 o 
  -1   6  16        1.37        5.60      3.86 o 
   0   6  16        3.12        3.53      3.81 o 
   1   6  16        9.67        8.11      3.87 o 
   2   6  16       34.25       30.61      4.83 o 
   3   6  16        3.32        2.97      4.63 o 
   4   6  16       13.94       16.45      8.23 o 
   1   7  16       21.73       33.04      7.09 o 
   2   7  16       16.01       25.57      4.88 o 
   3   7  16       35.30       40.02      5.03 o 
   1  -5  17        0.88        2.26      4.99 o 
   2  -5  17        6.43       13.11      4.91 o 
   3  -5  17        0.03        1.97      4.04 o 
  -1  -4  17        1.29        0.00      6.88 o 
   0  -4  17        6.16        6.85      6.84 o 
   1  -4  17       26.45       28.67      6.91 o 
   2  -4  17       39.79       36.85      7.13 o 
   3  -4  17        0.07        8.82      4.72 o 
   4  -4  17        0.01        4.13      3.57 o 
  -1  -3  17        1.93        0.00      3.94 o 
   0  -3  17        1.18        4.55      6.52 o 
   1  -3  17        1.09        7.66      6.67 o 
   2  -3  17        3.96       11.47      6.81 o 
   3  -3  17       29.11       29.65      4.75 o 
   4  -3  17        8.74       10.85      3.72 o 
   5  -3  17        1.79        4.10      4.68 o 
  -2  -2  17        1.71        0.36      3.98 o 
  -1  -2  17       20.92       21.98      3.84 o 
   0  -2  17       61.67       63.96      5.61 o 
   1  -2  17      120.67      120.68      5.06 o 
   2  -2  17        1.26        7.15      6.32 o 
   3  -2  17        0.01        0.00      6.71 o 
   4  -2  17       19.90       18.04      4.16 o 
   5  -2  17        4.09        5.03      4.64 o 
  -2  -1  17       14.89       16.99      3.90 o 
  -1  -1  17        8.64       10.67      3.80 o 
   0  -1  17        3.65        8.83      4.63 o 
   1  -1  17       46.20       49.46      4.79 o 
   2  -1  17        4.45        5.51      4.54 o 
   3  -1  17       14.04       15.57      6.81 o 
   4  -1  17        9.00       10.18      3.60 o 
   5  -1  17        4.34       14.49      6.44 o 
   6  -1  17        5.90       17.20      6.66 o 
  -2   0  17        0.96        3.61      3.83 o 
  -1   0  17        3.24        4.05      4.57 o 
   0   0  17       29.81       37.94      5.42 o 
   1   0  17       98.42       94.96      4.95 o 
   2   0  17        4.27        4.27      4.46 o 
   3   0  17      116.25      116.53      8.89 o 
   4   0  17       11.96       16.46      5.40 o 
   5   0  17        7.89       19.74      6.43 o 
   6   0  17       19.62       31.70      6.77 o 
  -2   1  17       17.31       15.67      4.66 o 
  -1   1  17        0.51        3.06      4.52 o 
   0   1  17       23.06       23.89      4.52 o 
   1   1  17       10.76       10.15      3.28 o 
   2   1  17        1.52        0.33      4.42 o 
   3   1  17       11.76       12.18      5.13 o 
   4   1  17        9.65        6.60     10.62 o 
   5   1  17       22.54       28.17      6.51 o 
   6   1  17       29.90       31.47      4.97 o 
  -2   2  17        0.05        0.00      4.74 o 
  -1   2  17        7.16       15.64      4.61 o 
   0   2  17       15.86       15.59      3.27 o 
   1   2  17        6.13        4.55      5.53 o 
   2   2  17       43.77       45.92      4.80 o 
   3   2  17       80.05       69.93      5.39 o 
   4   2  17        4.09        3.72     10.76 o 
   5   2  17       21.98       27.85      6.35 o 
   6   2  17       19.01       20.39      6.58 o 
  -2   3  17        9.87        6.52      7.26 o 
  -1   3  17        2.19        6.73      4.63 o 
   0   3  17       23.21       21.23      3.83 o 
   1   3  17        3.53        7.12      3.70 o 
   2   3  17       17.97       19.43      5.08 o 
   3   3  17       10.19       15.28      4.67 o 
   4   3  17        1.85        1.41      6.11 o 
   5   3  17       55.05       55.71      6.55 o 
   6   3  17       35.41       31.16      5.14 o 
  -1   4  17        4.63        5.84      3.81 o 
   0   4  17       21.69       21.30      3.36 o 
   1   4  17        0.42        2.28      6.12 o 
   2   4  17       38.85       32.25      4.83 o 
   3   4  17       95.74       92.98      5.15 o 
   4   4  17        8.97        6.22      5.72 o 
   5   4  17       29.84       28.31      6.69 o 
  -1   5  17        7.08        8.01      3.89 o 
   0   5  17        4.64        1.34      5.87 o 
   1   5  17        1.58        4.33      4.67 o 
   2   5  17       38.75       43.56      4.86 o 
   3   5  17       50.77       58.35      5.47 o 
   4   5  17       19.35       19.27      6.74 o 
   1   6  17        5.28        2.71      4.89 o 
   2   6  17       62.46       66.70      6.59 o 
   3   6  17        3.59        4.06      4.88 o 
   1  -4  18        3.54        2.79      7.11 o 
   2  -4  18       21.34       21.04      5.11 o 
   3  -4  18        0.24        2.73      4.92 o 
   0  -3  18        0.30        0.00      6.68 o 
   1  -3  18        0.36        3.70      6.98 o 
   2  -3  18       13.14       14.42      7.04 o 
   3  -3  18       27.04       30.86      4.97 o 
   4  -3  18        0.28        1.61      4.52 o 
  -1  -2  18        3.81        5.98      4.79 o 
   0  -2  18        9.15       11.85      4.79 o 
   1  -2  18        8.83       15.51      6.87 o 
   2  -2  18       11.29       15.71      6.99 o 
   3  -2  18        2.84        3.08      8.40 o 
   4  -2  18       11.76       14.95      4.24 o 
   5  -2  18       12.50        2.91      6.80 o 
  -1  -1  18        6.13        8.01      4.82 o 
   0  -1  18       12.56       14.62      3.89 o 
   1  -1  18        1.07        1.02      4.69 o 
   2  -1  18       21.38       24.30      7.07 o 
   3  -1  18        0.06        0.00      8.23 o 
   4  -1  18        3.21        0.63      5.19 o 
   5  -1  18        0.44        5.31      6.80 o 
  -1   0  18        1.25        5.54      4.96 o 
   0   0  18        2.06        0.00      4.71 o 
   1   0  18        3.98        3.84      4.70 o 
   2   0  18        0.23        1.01      4.51 o 
   3   0  18       19.31       23.94      6.75 o 
   4   0  18        1.87        5.09      5.43 o 
   5   0  18       33.30       25.92      6.92 o 
  -1   1  18        8.74        9.39      3.97 o 
   0   1  18        5.81        4.56      3.33 o 
   1   1  18       15.11       18.22      4.67 o 
   2   1  18        5.02        5.66      4.66 o 
   3   1  18        1.12        0.74      4.54 o 
   4   1  18        2.50        4.77      9.61 o 
   5   1  18       16.17       21.71      4.83 o 
  -1   2  18       14.19       16.35      5.73 o 
   0   2  18        6.70        7.95      4.17 o 
   1   2  18       27.97       25.29      3.82 o 
   2   2  18        0.84        1.56      4.62 o 
   3   2  18        1.14        0.57      5.10 o 
   4   2  18       92.47      105.91     10.97 o 
   5   2  18        4.53        2.91      4.61 o 
  -1   3  18       24.36       29.66      4.87 o 
   0   3  18        2.40        1.96      4.67 o 
   1   3  18        0.11        0.49      4.73 o 
   2   3  18       18.41       15.08      4.73 o 
   3   3  18       25.90       32.47      5.43 o 
   4   3  18       17.76       17.20      6.92 o 
   5   3  18        3.62        0.00      6.78 o 
   0   4  18        4.96       13.80      4.80 o 
   1   4  18       27.41       32.28      4.85 o 
   2   4  18        0.46        0.00      3.85 o 
   3   4  18       48.99       48.03      5.44 o 
   4   4  18        0.08        4.31      5.99 o 
   1   5  18       30.67       42.12      4.97 o 
   2   5  18       23.95       24.90      4.89 o 
   3   5  18        1.29        2.39      4.86 o 
   1  -2  19        0.23        0.00      7.08 o 
   2  -2  19        1.37        7.31      7.08 o 
   3  -2  19        3.75        3.67      7.04 o 
   0  -1  19        4.66        8.92      3.99 o 
   1  -1  19        0.57        0.00      4.16 o 
   2  -1  19       20.90       26.63      7.17 o 
   3  -1  19        1.00        3.11      7.02 o 
   4  -1  19       11.61       19.62      5.32 o 
   0   0  19        2.13        1.21      4.83 o 
   1   0  19        0.12        1.84      4.75 o 
   2   0  19       18.88       20.31      4.80 o 
   3   0  19       80.35       82.40      7.61 o 
   4   0  19        5.55        7.56      5.55 o 
   0   1  19        2.41        6.63      4.86 o 
   1   1  19        6.14        6.62      4.00 o 
   2   1  19       10.89       15.17      4.82 o 
   3   1  19       43.29       44.48      5.03 o 
   4   1  19       60.41       66.28     10.98 o 
   0   2  19        1.45        4.41      4.84 o 
   1   2  19       12.07       13.09      4.99 o 
   2   2  19       61.75       58.90      5.03 o 
   3   2  19        6.72        7.98      5.33 o 
   4   2  19       28.38       36.94     10.53 o 
   1   3  19        9.55       12.63      4.89 o 
   2   3  19       24.01       27.86      4.98 o 
   3   3  19       12.32       12.41      4.89 o 
                                                 
